# Supplementary material for: New insights in osteogenic differentiation revealed by mass spectrometric assessment of phosphorylated substrates in murine skin mesenchymal cells
Source: BMC Cell Biol. 2013 Oct 22;14:47. doi: 10.1186/1471-2121-14-47 (PMC3819743; doi:10.1186/1471-2121-14-47)
Supplement: Additional file 1 — Phosphorylated peptides found in MS experiments. Acession number, delta score, retention area (for light medium and heavy labeled peptides) of phosphorylated peptides. [file 1471-2121-14-47-S1.xlsx]

## Sheet: Plan1
Sequence	Protein Accessions	Modifications	IonScore	Exp Value	Δ Score	Rank	Light	Medium	Heavy	Charge	m/z [Da]	MH+ [Da]	ΔM [ppm]	RT [min]	First Scan	Last Scan
aAAkAsEssssEEssEEEEEDkk	IPI00719871.1	N-Term(Dimethyl), K4(Dimethyl), S6(Phosp), S8(Phosp), S9(Phosp), S10(Phosp), S11(Phosp), S14(Phosp), S15(Phosp), K22(Dimethyl), K23(Dimethyl)	26.2	0.202102	1	1	6.27721e+06	5.20465e+06	5.18391e+06	3	1039.32	3115.93	0.040484	34.0777	2712	2712
aAAtPESQEPQAk	IPI00281011.7	N-Term(Dimethyl:2H(6)13C(2)), T4(Phosp), K13(Dimethyl:2H(6)13C(2))	30.11	0.878124	1	1	634253	680804	1.19325e+06	2	740.387	1479.77	-0.443016	42.2876	3109	3109
aAkEsEEEEEEEETEEk	IPI00719871.1	N-Term(Dimethyl:2H(4)), K3(Dimethyl:2H(4)), S5(Phosp), K17(Dimethyl:2H(4))	54.69	0.00301078	0.6	2	160092	480210	281379	3	734.327	2200.97	0.042361	41.1325	3354	3354
aAPAAPAsEDEEDDEDEDDEEDDDEEEEDDsEEEVmEITTAk	IPI00317794.5	N-Term(Dimethyl:2H(6)13C(2)), S8(PhospR3), S31(PhospR3), M36(Oxidation), K42(Dimethyl:2H(6)13C(2))	63.34	0.000246438	0.396825	1	11451.6	3.28426e+06	5.60405e+06	4	1234.71	4935.81	0.179956	67.731	6553	6553
aAsPsPQSVR	IPI00648313.1	N-Term(Dimethyl:2H(6)13C(2)), S3(PhospR3), S5(PhospR3)	33.86	0.12133	1	1	889023	1892914	2.13091e+06	2	598.268	1195.53	-0.480695	36.8808	2843	2843
aAVGVTGNDITTPPNkEPPPsPEkk	IPI00473748.5	N-Term(Dimethyl:2H(6)13C(2)), K16(Dimethyl:2H(6)13C(2)), S21(PhospR3), K24(Dimethyl:2H(6)13C(2)), K25(Dimethyl:2H(6)13C(2))	43.48	0.0237162	1	1	4.92208e+06	2.51766e+07	2.68438e+07	4	692.904	2768.59	-1.86782	51.3012	4839	4839
aAVLsDsEDDAGNASAk	IPI00674617.1	N-Term(Dimethyl:2H(6)13C(2)), S5(PhospR3), S7(PhospR3), K17(Dimethyl:2H(6)13C(2))	60.2	0.000670596	1	1	359951	859674	1435780	2	926.913	1852.82	0.0939246	48.9716	4259	4259
aDGDWDDQEVLDYFsDkESAk	IPI00762634.1	N-Term(Dimethyl:2H(6)13C(2)), S15(PhospR3), K17(Dimethyl:2H(6)13C(2)), K21(Dimethyl:2H(6)13C(2))	38.42	0.216115	1	1	15186.2	1137932	2.39537e+06	3	874.414	2621.23	-1.36188	80.5544	8790	8790
aEAkEEsEEsDEDMGFGLFD	IPI00314950.2	N-Term(Dimethyl:2H(6)13C(2)), K4(Dimethyl:2H(6)13C(2)), S7(PhospR3), S10(PhospR3)	36.67	0.107069	1	1	1439534	2.10029e+06	7.07365e+06	2	1233.99	2466.97	-0.806149	93.297	10337	10337
aEDGAAPSPSSEtPk	IPI00229534.5	N-Term(Dimethyl:2H(4)), T13(PhospR3), K15(Dimethyl:2H(4))	20.15	6.2943	1	1	775516	3.18488e+06	4.98407e+06	2	794.373	1587.74	0.0283237	38.9731	3291	3291
aEDGAAPSPSSEtPkk	IPI00229534.5	N-Term(Dimethyl:2H(6)13C(2)), T13(Phosp), K15(Dimethyl:2H(6)13C(2)), K16(Dimethyl:2H(6)13C(2))	37.91	0.192503	0.421053	1	1.87385e+06	4.19196e+06	3.20422e+06	3	587.32	1759.95	-1.43781	38.5808	3253	3253
aEDGAAPSPSSEtPkkk	IPI00229534.5	N-Term(Dimethyl), T13(Phosp), K15(Dimethyl), K16(Dimethyl), K17(Dimethyl)	21.55	8.8761	1	1	322318	2.10916e+06	790414	3	631.319	1891.94	0.342198	31.5322	2310	2310
aEEDEILNRsPR	IPI00119618.1	N-Term(Dimethyl:2H(4)), S10(Phosp)	29.19	0.819786	1	1	8.65389e+06	1.82606e+07	8.26038e+06	2	770.869	1540.73	-0.265564	49.1438	4204	4204
aENQRPAEDSALsPGPLAGAk	IPI00785324.1	N-Term(Dimethyl:2H(6)13C(2)), S13(PhospR3), K21(Dimethyl:2H(6)13C(2))	24.07	6.01402	1	1	11451.6	284280	929786	3	744.39	2231.15	-4.44624	57.356	5257	5257
aEsPEMEVNLPk	IPI00553798.2	N-Term(Dimethyl:2H(6)13C(2)), S3(Phosp), K12(Dimethyl:2H(6)13C(2))	32.62	0.498359	1	1	1.15265e+06	1.50641e+06	3.08709e+06	2	748.389	1495.77	0.867045	69.3235	6405	6405
aEVksPk	IPI00553798.2	N-Term(Dimethyl:2H(4)), K4(Dimethyl:2H(4)), S5(Phosp), K7(Dimethyl:2H(4))	25.01	1.2538	1	1	3.28297e+06	6.59241e+06	3.82923e+06	2	467.792	934.576	0.00771356	39.735	2926	2926
aFGPGLQGGNAGsPAR	IPI00131138.10	N-Term(Dimethyl), S13(Phosp)	50.68	0.00547585	1	1	4.09898e+06	2.65813e+06	3.08064e+06	2	782.865	1564.72	-2.03991	56.707	5658	5658
aGDVLEDsPk	IPI00313817.1	N-Term(Dimethyl), S8(Phosp), K10(Dimethyl)	41.03	0.0200173	0.487805	1	1.80509e+06	706895	295126	2	583.771	1166.53	-0.223932	52.9839	4459	4459
aGDVLEDsPkRPk	IPI00313817.1	N-Term(Dimethyl), S8(PhospR3), K10(Dimethyl), K13(Dimethyl)	20.44	8.77308	1	1	8.51698e+06	2.38679e+07	2.94593e+07	3	525.943	1575.81	-0.722037	46.5181	3966	3966
akEVENEQTPVsEPEEEkGSQPGPPVER	IPI00309481.1	N-Term(Dimethyl:2H(4)), K2(Dimethyl:2H(4)), S12(Phosp), K18(Dimethyl:2H(4))	30.98	1.43276	1	2	19124.8	696102	19124.8	4	813.905	3252.6	-2.299	47.5739	4044	4044
akPAAQSEEETATsPAAsPTPQSAER	IPI00761592.1	N-Term(Dimethyl), K2(Dimethyl), S14(PhospR3), S18(PhospR3)	44.22	0.0443837	1	1	4.27579e+06	26452015	3.64051e+07	3	943.418	2828.24	0.0542702	42.7849	3531	3531
akPAAQSEEETATsPAAsPtPQSAERSPSQEPSAPGk	IPI00229859.1	N-Term(Dimethyl), K2(Dimethyl), S14(Phosp), S18(Phosp), T20(Phosp), K37(Dimethyl)	52.98	0.00725695	0.566038	1	18015647	1.33072e+07	1.47783e+07	4	1001.19	4001.74	-0.574115	46.4656	4270	4270
akPVVsDDDsEEEQEEDRsGsGsEED	IPI00460668.2	N-Term(Dimethyl), K2(Dimethyl), S6(Phosp), S10(Phosp), S19(Phosp), S21(Phosp), S23(Phosp)	41.52	0.00705045	1	1	1.57277e+06	911453	1.43368e+06	3	1094.35	3281.03	-0.453215	45.8522	4005	4005
aksPQPPVEEEDEHFDDTVVcLDTYNcDLHFk	IPI00458583.3	N-Term(Dimethyl:2H(6)13C(2)), K2(Dimethyl:2H(6)13C(2)), S3(Phosp), C21(Carbamidomethyl), C27(Carbamidomethyl), K32(Dimethyl:2H(6)13C(2))	66.02	0.000461251	0.5	1	1.03683e+07	1.51446e+07	1.08701e+07	4	1006.48	4022.88	-0.872224	77.6534	6608	6608
aksPtPsLsPARNsDQEGGGk	IPI00605037.1	N-Term(Dimethyl), K2(Dimethyl), S3(Phosp), T5(Phosp), S7(Phosp), S9(Phosp), S14(Phosp), K21(Dimethyl)	21.53	2.266	1	1	1.25942e+06	1.41519e+06	1.99375e+06	3	856.658	2567.96	-0.96313	42.8711	3376	3376
aLEkQEAEsDsEDEDEEEDVGkR	IPI00607974.1	N-Term(Dimethyl), K4(Dimethyl), S9(Phosp), S11(Phosp), K22(Dimethyl)	38.07	0.107523	1	1	1.67769e+06	1.90099e+06	1.03891e+06	3	961.056	2881.15	-0.601128	47.9154	4251	4251
aLIQTcLNSPDsPPRSDPTTDQR	IPI00124827.1	N-Term(Dimethyl:2H(4)), C6(Carbamidomethyl), S12(Phosp)	36.55	0.332927	1	1	10862.2	301755	10862.2	3	894.423	2681.26	0.427699	59.7216	5335	5335
aLtPDSASSGANPESQEDAETPAkEDSDVk	IPI00403031.5	N-Term(Dimethyl:2H(6)13C(2)), T3(Phosp), K24(Dimethyl:2H(6)13C(2)), K30(Dimethyl:2H(6)13C(2))	49.51	0.0211182	0.46	1	674762	1.64635e+06	3.57648e+06	3	1078.86	3234.56	2.78036	57.2909	4921	4921
aPkPEPVPEPkEPsPEk	IPI00648313.1	N-Term(Dimethyl:2H(6)13C(2)), K3(Dimethyl:2H(6)13C(2)), K11(Dimethyl:2H(6)13C(2)), S14(PhospR3), K17(Dimethyl:2H(6)13C(2))	19.65	5.16112	1	1	2.52343e+06	8.2088e+06	6.30227e+06	3	694.088	2080.25	0.790421	46.6267	4265	4265
aPQTSsPPPVR	IPI00648313.1	N-Term(Dimethyl:2H(4)), S6(PhospR3)	23.08	2.80684	1	1	2.44621e+06	6.86511e+06	7.65752e+06	2	624.818	1248.63	-0.530193	39.575	3368	3368
aPTAALsPEPQDSkEDVk	IPI00857736.1	N-Term(Dimethyl), S7(Phosp), K14(Dimethyl), K18(Dimethyl)	23.43	5.95163	1	1	1.12349e+06	2.73193e+06	466855	3	683.003	2047	-2.1695	48.824	4354	4354
aPTAALsPEPQDSkEDVkk	IPI00944159.1	N-Term(Dimethyl:2H(6)13C(2)), S7(PhospR3), K14(Dimethyl:2H(6)13C(2)), K18(Dimethyl:2H(6)13C(2)), K19(Dimethyl:2H(6)13C(2))	23.6	3.21101	1	1	1.30507e+06	7.61293e+06	7.63555e+06	4	559.581	2235.3	0.33801	45.6399	4145	4145
aRADGDsDAEDPGAPPEAVGAGQPEDEEDDAEYFR	IPI00130510.1	N-Term(Dimethyl:2H(4)), S7(Phosp)	41.99	0.0620459	1	1	10862.2	714708	874014	3	1254.18	3760.53	-1.91472	65.6911	5966	5966
aRsMsPPPk	IPI00310880.4	N-Term(Dimethyl), S3(Phosp), S5(Phosp), K9(Dimethyl)	26.95	0.465133	1	1	3.86323e+06	4.7709e+06	6.52405e+06	2	593.759	1186.51	1.55972	43.303	3222	3222
aSEDEsDLEDEEEkSQEDTEQk	IPI00108338.1	N-Term(Dimethyl:2H(6)13C(2)), S6(PhospR3), K14(Dimethyl:2H(6)13C(2)), K22(Dimethyl:2H(6)13C(2))	40.43	0.122075	0.375	1	11451.6	594176	1.33072e+06	3	920.084	2758.24	2.28044	54.0254	4858	4858
aSEDEsDLEDEEEkSQEDTEQkR	IPI00108338.1	N-Term(Dimethyl:2H(6)13C(2)), S6(Phosp), K14(Dimethyl:2H(6)13C(2)), K22(Dimethyl:2H(6)13C(2))	67.96	0.000246356	0.529412	1				3	972.116	2914.33	-0.119266	52.9829	4668	4668
aSPALGsGHHDGSGDSLEMSSLDR	IPI00751137.1	N-Term(Dimethyl:2H(6)13C(2)), S7(Phosp)	25.61	3.01581	1	1	777670	1.39772e+06	8208055	3	833.705	2499.1	-0.0254479	69.2299	6755	6755
aSSHSSQSQGGGsVTk	IPI00620256.3	N-Term(Dimethyl:2H(4)), S13(Phosp), K16(Dimethyl:2H(4))	19.96	7.63651	1	1	112221	317970	109656	3	550.264	1648.78	-0.500133	24.2282	1532	1532
aSsHSSQSQGGGSVTkk	IPI00620256.3	N-Term(Dimethyl:2H(6)13C(2)), S3(PhospR3), K16(Dimethyl:2H(6)13C(2)), K17(Dimethyl:2H(6)13C(2))	20.19	11.7792	1	1	145493	198849	193048	3	607.666	1820.98	-1.32348	23.352	1265	1265
aSVSDLsPR	IPI00649283.1	N-Term(Dimethyl:2H(6)13C(2)), S7(PhospR3)	40.68	0.0383626	0.390244	1	823857	1.81178e+06	2.6437e+06	2	524.266	1047.52	-2.1831	47.0551	4318	4318
aTAPQTQHVsPMR	IPI00118875.5	N-Term(Dimethyl:2H(4)), S10(Phosp)	36.15	0.184689	0.444444	1	327014	2.21287e+06	1.05394e+06	3	512.583	1535.73	-0.436828	40.2699	3262	3262
aTIsDEEIER	IPI00222386.3	N-Term(Dimethyl:2H(6)13C(2)), S4(Phosp)	23.25	2.00474	1	1	393945	498244	1.7484e+06	2	639.805	1278.6	1.10752	58.3631	5058	5058
aTsNVFAMFDQSQIQEFk	IPI00132705.1	N-Term(Dimethyl:2H(6)13C(2)), S3(Phosp), K18(Dimethyl:2H(6)13C(2))	103.47	5.60965e-08	1	1	17912.6	497170	993945	2	1122.06	2243.11	2.34924	100.373	9926	9926
aTSTsPNSQSSk	IPI00903422.1	N-Term(Dimethyl:2H(4)), S5(Phosp), K12(Dimethyl:2H(4))	26.74	1.14106	1	1	88905.1	462412	195151	2	669.822	1338.64	-1.38634	24.6761	1605	1605
aTVTPsPVkGk	IPI00875965.1	N-Term(Dimethyl:2H(6)13C(2)), S6(PhospR3), K9(Dimethyl:2H(6)13C(2)), K11(Dimethyl:2H(6)13C(2))	20.66	3.71566	1	1	892513	2.20815e+06	2.15797e+06	2	636.918	1272.83	-0.549445	40.5526	3263	3263
aVPVSPsAVEEDEDEDGHTVVATAR	IPI00135971.1	N-Term(Dimethyl:2H(4)), S7(Phosp)	19.87	14.6892	1	1	19124.8	440148	19124.8	3	898.083	2692.23	1.6043	63.9403	5775	5775
cGSGPVHISGQHLVAVEEDAEsEDEDEEDVk	IPI00127415.1	N-Term(Dimethyl:2H(4)), C1(Carbamidomethyl), S22(Phosp), K31(Dimethyl:2H(4))	117.64	2.52753e-09	0.745763	1	1.02585e+07	1.05352e+07	5.71023e+06	3	1170.85	3510.54	0.189999	62.7365	5653	5653
cGSGPVHISGQHLVAVEEDAEsEDEDEEDVkLLGmSGk	IPI00127415.1;	N-Term(Dimethyl), C1(Carbamidomethyl), S22(Phosp), K31(Dimethyl), M35(Oxidation), K38(Dimethyl)	72.46	9.35881e-05	0.388889	1	1.21002e+07	1.61086e+07	8.14311e+06	4	1058.98	4232.9	2.39724	69.4471	6345	6345
csVLAAANPVYGRYDQYkTPmENIGLQDSLLsR	IPI00108338.1	N-Term(Dimethyl:2H(6)13C(2)), C1(Carbamidomethyl), S2(Phosp), K18(Dimethyl:2H(4)), M21(Oxidation), S32(Phosp)	20	18.2505	1	1				6	663.156	3973.9	0.146715	81.886	8469	8469
dAsPSSSSAVASSk	IPI00844791.1	N-Term(Dimethyl:2H(6)13C(2)), S3(PhospR3), K14(Dimethyl:2H(6)13C(2))	42.14	0.0459337	0.428571	1	266628	647604	612097	2	716.863	1432.72	2.78837	37.5858	2922	2922
dDDDIDLFGsDDEEESEEAkk	IPI00320208.3	N-Term(Dimethyl), S10(Phosp), K20(Dimethyl), K21(Dimethyl)	24.62	1.62304	1	1	414447	196020	280664	3	855.679	2565.02	-2.55761	71.3846	6500	6500
dDGDEEGLLtHSEEELEHSQDtDAEDGALQ	IPI00130147.2	N-Term(Dimethyl:2H(4)), T10(Phosp), T22(Phosp)	19.87	5.21736	1	1	3.58826e+06	5.16797e+06	8.54184e+06	3	1159.45	3476.34	1.12783	73.0753	6889	6889
dFASEAPTAPLSDAcPLsPHRR	IPI00125348.2	N-Term(Dimethyl:2H(4)), C15(Carbamidomethyl), S18(Phosp)	24.8	4.78567	1	1	189973	677768	232097	3	836.395	2507.17	0.836901	64.2163	5809	5809
dIIRQPsEEEIIk	IPI00121013.1	N-Term(Dimethyl:2H(4)), S7(Phosp), K13(Dimethyl:2H(4))	25.52	2.75999	1	1	1.75109e+06	4.25315e+06	3.2216e+06	3	571.981	1713.93	0.485168	69.2145	6409	6409
dIPSDTQsPVSTk	IPI00652799.2	N-Term(Dimethyl:2H(6)13C(2)), S8(PhospR3), K13(Dimethyl:2H(6)13C(2))	52.23	0.00535459	0.365385	1	657942	2.61156e+06	4.90618e+06	2	763.9	1526.79	-0.423538	48.7383	4233	4233
dLGHPVEEEDEsGDQEDDDDEIDDGDkDQDI	IPI00128071.7	N-Term(Dimethyl), S12(Phosp), K27(Dimethyl)	54.21	0.00210311	1	1	726619	4827.16	4827.16	3	1208.8	3624.37	1.68955	64.2846	6703	6703
dMsPSAETEAPLAk	IPI00408119.6	N-Term(Dimethyl), S3(Phosp), K14(Dimethyl)	38.3	0.0624775	0.368421	1	2.57671e+06	1.57033e+06	1.61225e+06	2	791.858	1582.71	0.602203	61.3407	5467	5467
dMsPTSTDTEVHR	IPI00850843.2	N-Term(Dimethyl:2H(6)13C(2)), S3(Phosp)	25.76	1.09144	1	1	859242	945719	2759193	2	796.345	1591.68	-1.72249	45.6183	3835	3835
dSAsPIQk	IPI00115660.1	N-Term(Dimethyl:2H(4)), S4(Phosp), K8(Dimethyl:2H(4))	31.37	0.283941	1	1	215162	515493	264953	2	495.261	989.514	-1.12726	34.5698	2630	2630
dWEDDsDEDMSNFDR	IPI00127989.1	N-Term(Dimethyl:2H(6)13C(2)), S6(PhospR3)	61.24	0.000107632	0.622951	1	1.57124e+06	2.72071e+06	1.03459e+07	2	996.356	1991.7	0.898368	70.2157	7398	7398
dYDDMsPR	IPI00890005.1	N-Term(Dimethyl:2H(4)), S6(PhospR3)	50.71	0.000608862	1	1	1.14008e+06	3655009	4.09997e+06	2	555.709	1110.41	-0.539657	48.9625	4258	4258
eADIDssDEsDVEEDVDQPSAHk	IPI00314302.3	N-Term(Dimethyl:2H(6)13C(2)), S6(Phosp), S7(Phosp), S10(Phosp), K23(Dimethyl:2H(6)13C(2))	39.12	0.0576917	1	1	676859	22562.1	3162368	3	943.701	2829.09	0.00175658	61.2811	5783	5783
eAEDEEsDHN	IPI00421179.1	N-Term(Dimethyl:2H(4)), S7(Phosp)	26.29	0.114075	1	1	371118	464420	420572	2	643.721	1286.43	-1.5421	25.3613	1429	1429
eASGDAGEksPR	IPI00120691.3	N-Term(Dimethyl:2H(4)), K9(Dimethyl:2H(4)), S10(Phosp)	34.14	0.204862	1	1	19124.8	250585	19124.8	2	674.323	1347.64	-0.383505	24.824	1621	1621
eEEEGISQEssEEEQ	IPI00314240.5	N-Term(Dimethyl), S10(Phosp), S11(Phosp)	47.1	0.00112019	0.531915	1	3.34867e+06	754550	624287	2	963.825	1926.64	0.89311	46.9647	3743	3743
eELEQQtDGDcDEEDDDkDGEVPk	IPI00134398.6	N-Term(Dimethyl:2H(6)13C(2)), T7(Phosp), C11(Carbamidomethyl), K18(Dimethyl:2H(6)13C(2)), K24(Dimethyl:2H(6)13C(2))	40.43	0.105083	1	1				3	995.099	2983.28	-2.21986	49.2367	4247	4247
eGEEPTVYsDDEEPkDETAR	IPI00319973.3	N-Term(Dimethyl:2H(4)), S9(PhospR3), K15(Dimethyl:2H(4))	50.12	0.00916814	0.4	1	11451.6	945295	2.21522e+06	2	1220.53	2440.06	0.998781	49.8396	4356	4356
eGINPGYDDYADsDEDQHDAYLER	IPI00652593.2	N-Term(Dimethyl:2H(4)), S13(Phosp)	73.6	2.97245e-05	0.391892	1	3.8302e+06	4.25531e+06	1.39572e+07	3	967.057	2899.16	2.08671	70.5309	6552	6552
eIITEEPsEEEADMPkPk	IPI00120691.3	N-Term(Dimethyl:2H(6)13C(2)), S8(Phosp), K16(Dimethyl:2H(6)13C(2)), K18(Dimethyl:2H(6)13C(2))	19.85	15.7124	1	1	773515	2.61349e+06	1.33239e+06	3	754.06	2260.17	-0.728559	58.6763	5225	5225
ekEIsDDEAEEEk	IPI00554929.2	N-Term(Dimethyl), K2(Dimethyl), S5(Phosp), K13(Dimethyl)	25.1	1.13785	1	1	2.27616e+06	939597	759325	2	857.869	1714.73	0.514764	49.5241	4046	4046
eksPELPEPSVR	IPI00605037.1	N-Term(Dimethyl:2H(6)13C(2)), K2(Dimethyl:2H(6)13C(2)), S3(Phosp)	21.78	5.21536	1	1	1603386	3.05025e+06	3.1246e+06	3	507.283	1519.83	0.462071	59.6003	5258	5258
eMLAsDDEEESSPk	IPI00400168.2	N-Term(Dimethyl:2H(6)13C(2)), S5(PhospR3), K14(Dimethyl:2H(6)13C(2))	71.07	4.85899e-05	0.647887	1	343928	1.11093e+06	2.96734e+06	2	859.888	1718.77	1.40536	50.2634	4405	4405
eNPPsPHSNSSGk	IPI00458153.2	N-Term(Dimethyl:2H(6)13C(2)), S5(Phosp), K13(Dimethyl:2H(6)13C(2))	23.05	3.07699	1	1	2.97262e+06	2.91326e+06	3.18769e+06	3	497.246	1489.72	-0.928649	41.4316	3113	3113
eNPPsPPTsPAAPQPR	IPI00761240.4	N-Term(Dimethyl:2H(6)13C(2)), S5(PhospR3), S9(PhospR3)	59.16	0.000899	0.610169	1	466066	727066	1.27391e+06	2	919.915	1838.82	-1.89443	48.8665	4544	4544
eNPPVEDssDEDDkRNPGNLYDk	IPI00316469.4	N-Term(Dimethyl), S8(Phosp), S9(Phosp), K14(Dimethyl), K23(Dimethyl)	36.86	0.181428	1	1	1.41174e+06	675024	895353	3	959.734	2877.19	0.227168	53.3801	4889	4889
eQEssGEEDNDLSPEER	IPI00856140.1	N-Term(Dimethyl), S4(Phosp), S5(Phosp)	30.36	0.130106	1	1	1069209	359380	801689	2	1069.38	2137.75	-0.911151	49.8352	4347	4347
eRsPALksPLQSVVVR	IPI00556768.1	N-Term(Dimethyl:2H(4)), S3(Phosp), K7(Dimethyl:2H(4)), S8(Phosp)	19.57	12.0284	1	1	1.3202e+06	4.199e+06	1.92915e+06	3	664.03	1990.08	0.658834	69.7214	6472	6472
eSDDkPEIEDVGsDEEEEEk	IPI00330804.4	N-Term(Dimethyl), K5(Dimethyl), S13(Phosp), K20(Dimethyl)	55.71	0.00144928	1	1	1.21474e+07	3.2803e+06	1.67897e+06	3	824.675	2472.01	0.920468	59.2883	5220	5220
eSDDkPEIEDVGsDEEEEEkk	IPI00330804.4	N-Term(Dimethyl:2H(6)13C(2)), K5(Dimethyl:2H(6)13C(2)), S13(Phosp), K20(Dimethyl:2H(6)13C(2)), K21(Dimethyl:2H(6)13C(2))	31.38	1.23908	1	1				3	887.438	2660.3	-4.13799	53.1652	4688	4688
eSDDkPEIEDVGsDEEEEEkkDGDk	IPI00330804.4	N-Term(Dimethyl:2H(6)13C(2)), K5(Dimethyl:2H(6)13C(2)), S13(PhospR3), K20(Dimethyl:2H(6)13C(2)), K21(Dimethyl:2H(6)13C(2)), K25(Dimethyl:2H(6)13C(2))	26.59	3.92709	1	1	15186.2	284062	2.3001e+06	3	1037.86	3111.55	-1.23554	52.229	4960	4960
eSLkEEDEsDDDNM	IPI00475256.2	N-Term(Dimethyl:2H(6)13C(2)), K4(Dimethyl:2H(6)13C(2)), S9(PhospR3)	56.28	0.000877491	1	1	15186.2	4.78322e+06	7.64477e+06	2	904.371	1807.73	-3.42191	48.969	4556	4556
eSPRPPAAAEAPAGsDGEDGGRR	IPI00929786.1	N-Term(Dimethyl:2H(6)13C(2)), S15(PhospR3)	35.54	0.34224	1	1	15186.2	507673	1.31427e+06	3	789.367	2366.09	-1.90739	44.4018	3991	3991
eSsPLySPGFSDSTSAAk	IPI00130920.1	N-Term(Dimethyl), S3(Phosp), Y6(Phosp), K18(Dimethyl)	42.65	0.0237183	0.488372	1	3.7915e+06	1.36975e+06	2.20141e+06	2	1023.92	2046.84	0.883319	62.4698	5524	5524
eTAAAHQASsSPPIDAATAEPYGFR	IPI00130920.1	N-Term(Dimethyl:2H(4)), S10(Phosp)	24.03	5.54699	1	1	2.23585e+06	1.00458e+07	6.0406e+06	3	886.411	2657.22	0.0288163	64.0364	5785	5785
eTESAPGsPR	IPI00929786.1	N-Term(Dimethyl:2H(6)13C(2)), S8(Phosp)	26.44	0.662233	1	1	176559	259314	1.05324e+06	2	573.764	1146.52	-1.39462	38.7143	2914	2914
eVEDkEsEGEEEDEDEDLSk	IPI00875976.2	N-Term(Dimethyl), K5(Dimethyl), S7(PhospR3), K20(Dimethyl)	56.45	0.0011638	1	1	2.9444e+06	5.40201e+06	7.76912e+06	3	835.336	2503.99	-1.87919	48.2865	4179	4179
eVEEDsEDEEmsEDEDDssGEEEVVIPQkk	IPI00317794.5	N-Term(Dimethyl:2H(6)13C(2)), S6(Phosp), M11(Oxidation), S12(Phosp), S18(Phosp), S19(Phosp), K29(Dimethyl:2H(6)13C(2)), K30(Dimethyl:2H(6)13C(2))	34.63	0.201686	1	1				3	1295.83	3885.48	-3.5608	61.4337	5690	5690
eVQsPEQVk	IPI00762634.1	N-Term(Dimethyl:2H(6)13C(2)), S4(PhospR3), K9(Dimethyl:2H(6)13C(2))	20.59	5.27449	1	1	701110	1.95075e+06	2.86079e+06	2	598.331	1195.65	-0.115273	39.9427	3193	3193
fHDsEGDDTEETEDYR	IPI00762634.1	N-Term(Dimethyl:2H(6)13C(2)), S4(PhospR3)	42.52	0.0146293	1	1	11451.6	674711	609663	2	1030.89	2060.78	-1.09547	49.5879	4328	4328
fIDkDQQPsGsEGEDDDAEAALk	IPI00114862.1	N-Term(Dimethyl), K4(Dimethyl), S9(Phosp), S11(Phosp), K23(Dimethyl)	28.14	1.0793	1	1	2.16648e+06	1.84426e+06	2.0785e+06	3	903.716	2709.13	4.59413	62.7369	5630	5630
fIDkDQQPsGsEGEDDDAEAALkk	IPI00114862.1	N-Term(Dimethyl:2H(6)13C(2)), K4(Dimethyl:2H(6)13C(2)), S9(Phosp), S11(Phosp), K23(Dimethyl:2H(6)13C(2)), K24(Dimethyl:2H(6)13C(2))	53.67	0.00755383	1	1	3.54891e+06	5.3631e+06	9.18197e+06	3	966.478	2897.42	-1.86897	56.1751	5028	5028
fNEEHIPDSPFVVPVAsPSGDAR	IPI00131138.10	N-Term(Dimethyl:2H(4)), S17(Phosp)	23.67	6.56482	1	1	10862.2	996827	10862.2	3	860.411	2579.22	2.63245	77.7407	7253	7253
fSEmmDHmGGDEDVDLPEVDGADDDsQDsDDEkmPDLE	IPI00127989.1	N-Term(Dimethyl), M4(Oxidation), M5(Oxidation), M8(Oxidation), S26(Phosp), S29(Phosp), K33(Dimethyl), M34(Oxidation)	57.93	0.00067019	1	1	1.48506e+07	1.32285e+07	1.54102e+07	3	1504.2	4510.59	1.29681	71.3078	7259	7259
gAPGASAARIGVTtGtGVVGVGGQSQWSkGVmGYLcSQVVFk	IPI00652733.1	N-Term(Dimethyl:2H(6)13C(2)), T14(Phosp), T16(Phosp), K29(Dimethyl), M32(Oxidation), C36(Carbamidomethyl), K42(Dimethyl:2H(6)13C(2))	34.17	0.595407	1	1				3	1467.73	4401.19	-4.98914	88.9504	9135	9135
gATPAEDDEDkDIDLFGsDEEEEDkEAAR	IPI00118875.5	N-Term(Dimethyl:2H(4)), K11(Dimethyl:2H(4)), S18(Phosp), K25(Dimethyl:2H(4))	103.18	7.37367e-08	0.446602	1	7400093	24123082	1.24254e+07	3	1124.83	3372.49	-1.18524	65.341	5921	5921
gAYVPSsPTR	IPI00131321.1	N-Term(Dimethyl:2H(6)13C(2)), S7(Phosp)	27	0.862652	1	1	256598	804905	1.31226e+06	2	575.787	1150.57	-0.780265	46.1793	3904	3904
gEGVsQVGPGTPPAPEsPRkPISGVQGNDPGISLPQR	IPI00459443.5	N-Term(Dimethyl:2H(6)13C(2)), S5(Phosp), S17(Phosp), K20(Dimethyl:2H(6)13C(2))	25.58	4.4509	1	1	4827.16	3.83162e+06	2.47335e+06	4	974.497	3894.97	-1.35697	64.947	6796	6796
gEVAPkEtPk	IPI00281011.7	N-Term(Dimethyl:2H(6)13C(2)), K6(Dimethyl:2H(6)13C(2)), T8(PhospR3), K10(Dimethyl:2H(6)13C(2))	29.45	0.695875	1	1	11451.6	406847	605141	2	622.387	1243.77	-0.412851	37.13	2871	2871
gGssGEELEDEEPVk	IPI00885518.1	N-Term(Dimethyl:2H(6)13C(2)), S3(PhospR3), S4(PhospR3), K15(Dimethyl:2H(6)13C(2))	48.67	0.00728192	1	1	2.62776e+06	4.82478e+06	1.36615e+07	2	897.389	1793.77	0.0346261	57.4641	5629	5629
gGssGEELEDEEPVkk	IPI00875101.1	N-Term(Dimethyl:2H(6)13C(2)), S3(Phosp), S4(Phosp), K15(Dimethyl:2H(6)13C(2)), K16(Dimethyl:2H(6)13C(2))	46.53	0.0252079	1	1	1.51398e+06	2.34047e+06	4.10664e+06	2	979.475	1957.94	0.350756	56.9343	4875	4875
gGTPAGSTRGsPTRPNPPVR	IPI00122349.1	N-Term(Dimethyl:2H(4)), S11(PhospR3)	34.04	0.575079	0.411765	1	715319	1.70401e+06	2.50824e+06	3	692.021	2074.05	-1.00577	37.917	2656	2656
gGVTGsPEASISGSk	IPI00553798.2	N-Term(Dimethyl:2H(6)13C(2)), S6(Phosp), K15(Dimethyl:2H(6)13C(2))	55.59	0.00245264	0.375	1	4.76632e+06	5.051e+06	6.38517e+06	2	743.391	1485.78	-1.06477	53.7279	4749	4749
gHGHsDEEDEEQPR	IPI00229856.1	N-Term(Dimethyl:2H(4)), S5(Phosp)	45.58	0.00629894	1	1	269576	514723	264822	3	578.561	1733.67	-0.598595	27.8413	1920	1920
gHPSAGAEEEGGsDGsAAEAEPR	IPI00229859.1	N-Term(Dimethyl:2H(4)), S13(Phosp), S16(Phosp)	32.4	0.186558	1	1	103813	365108	210980	2	1180.45	2359.9	-0.851154	39.7584	3184	3184
gHYEVTGsDDEAGk	IPI00553798.2	N-Term(Dimethyl:2H(6)13C(2)), S8(PhospR3), K14(Dimethyl:2H(6)13C(2))	23.9	2.78648	1	1	140059	1.27047e+06	5343292	2	808.877	1616.75	3.71847	44.3621	3716	3716
gHYEVtGSDDEAGkLQGSGVSLASk	IPI00553798.2	N-Term(Dimethyl), T6(Phosp), K14(Dimethyl), K25(Dimethyl)	22.44	8.83241	1	1	93866.9	154150	130269	3	886.088	2656.25	-0.303987	57.5468	4555	4555
gkEASGDAGEksPR	IPI00120691.3	N-Term(Dimethyl:2H(6)13C(2)), K2(Dimethyl:2H(6)13C(2)), K11(Dimethyl:2H(6)13C(2)), S12(Phosp)	26.1	2.55682	1	1	146523	1.73277e+06	897764	3	526.294	1576.87	-1.06165	23.4205	1467	1467
gLLYDssEEDEERPAR	IPI00323820.4	N-Term(Dimethyl:2H(6)13C(2)), S6(Phosp), S7(Phosp)	40.58	0.051484	0.414634	1	362693	520234	2694935	2	1031.44	2061.86	1.57492	66.2288	6025	6025
gPPDFssDEEREPTPVLGSGASVGR	IPI00828461.1	N-Term(Dimethyl:2H(6)13C(2)), S6(Phosp), S7(Phosp)	34.3	0.470847	1	1	4.05209e+06	3.4816e+06	1.82113e+07	3	913.744	2739.22	2.51801	73.0167	7269	7269
gPSEAPQEAEAEEGATsDGEk	IPI00625462.1	N-Term(Dimethyl:2H(4)), S17(PhospR3), K21(Dimethyl:2H(4))	21.22	6.53797	1	1	15186.2	536083	1.45221e+06	3	744.993	2232.97	0.999547	46.6869	4272	4272
gPSEAPQEAEAEEGAtSDGEkkR	IPI00123709.1	N-Term(Dimethyl:2H(4)), T16(Phosp), K21(Dimethyl:2H(4)), K22(Dimethyl:2H(4))	26.36	3.48521	1	1	6839.71	108515	6839.71	4	638.058	2549.21	-1.73735	42.3772	3006	3006
gQLHGssDEsEVENEAk	IPI00353579.1	N-Term(Dimethyl:2H(6)13C(2)), S6(Phosp), S7(Phosp), S10(Phosp), K17(Dimethyl:2H(6)13C(2))	32.1	0.26603	1	1	534320	334894	1.2858e+06	2	1064.43	2127.85	-1.09911	50.6845	4449	4449
gRASsHsSQSQGGGSVTk	IPI00620256.3	N-Term(Dimethyl:2H(6)13C(2)), S5(Phosp), S7(Phosp), K18(Dimethyl:2H(6)13C(2))	21.13	7.41763	1	1	93992.7	198551	228772	3	650.639	1949.9	-0.832687	25.7806	1469	1469
gRSPRsPSGHPHAR	IPI00858000.1	N-Term(Dimethyl:2H(6)13C(2)), S6(Phosp)	23.36	4.53475	1	1	49511.5	294027	320806	4	404.46	1614.82	0.584993	21.3481	1075	1075
gSAEGssDEEGkLVIDEPAk	IPI00313817.1	N-Term(Dimethyl:2H(6)13C(2)), S6(PhospR3), S7(PhospR3), K12(Dimethyl:2H(6)13C(2)), K20(Dimethyl:2H(6)13C(2))	28.49	2.11137	1	1	11451.6	641477	3.59315e+06	3	762.71	2286.11	-0.69654	60.6444	5630	5630
gsAEGSsDEEGkLVIDEPAkEk	IPI00313817.1	N-Term(Dimethyl), S2(Phosp), S7(Phosp), K12(Dimethyl), K20(Dimethyl), K22(Dimethyl)	19.93	13.167	1	1	2.22969e+07	1.02335e+07	2.56667e+07	3	849.723	2547.15	1.07874	57.8769	5344	5344
gSAPHSESDIPEQEEEILGsDDDEQEDPNDYck	IPI00387234.2	N-Term(Dimethyl:2H(4)), S20(Phosp), C32(Carbamidomethyl), K33(Dimethyl:2H(4))	37.12	0.200222	1	1	6839.71	54384.5	6839.71	3	1293.53	3878.58	-0.55079	66.2215	5437	5437
gsLNkLSPTPPSSkGAPVPSTGAPPsPk	IPI00111831.1	N-Term(Dimethyl), S2(Phosp), K5(Dimethyl), K14(Dimethyl:2H(6)13C(2)), S26(Phosp), K28(Dimethyl)	21.1	12.3322	1	1				4	734.888	2936.53	-0.819704	52.8769	4721	4721
gTGDcsDEEVDGk	IPI00123181.4	N-Term(Dimethyl:2H(4)), C5(Carbamidomethyl), S6(Phosp), K13(Dimethyl:2H(4))	20.64	1.84419	1	1	179837	390013	155064	2	756.804	1512.6	-0.697504	37.4505	2938	2938
gTGDcsDEEVDGkADGADAk	IPI00123181.4	N-Term(Dimethyl:2H(4)), C5(Carbamidomethyl), S6(Phosp), K13(Dimethyl:2H(4)), K20(Dimethyl:2H(4))	67.33	0.000147886	0.373134	1	2.59636e+06	7.16336e+06	2.76014e+06	2	1086.97	2172.94	0.0890148	38.7684	3105	3105
gTLDEEDEEADsDTDDIDHR	IPI00122054.1	N-Term(Dimethyl:2H(6)13C(2)), S12(Phosp)	40.54	0.0305369	0.365854	1	468838	700389	1.93138e+06	3	798.317	2392.94	0.984407	57.4513	4936	4936
gTVTGERQsGDGQESTEPVENk	IPI00877339.2	N-Term(Dimethyl:2H(6)13C(2)), S9(PhospR3), K22(Dimethyl:2H(6)13C(2))	38.73	0.199089	0.461538	1	979407	2.95222e+06	3.68519e+06	3	819.729	2457.17	0.112671	41.6009	3392	3392
gVDEQsEssEEsEEEkPPEEDkEEEEEk	IPI00153986.2	N-Term(Dimethyl), S6(Phosp), S8(Phosp), S9(Phosp), S12(Phosp), K16(Dimethyl), K22(Dimethyl), K28(Dimethyl)	37.84	0.0443487	1	1	5967105	6.55737e+06	6.16869e+06	3	1233.45	3698.33	0.713013	51.6268	4291	4291
gWLRDPNAsPGDAGEQAIR	IPI00405227.3	N-Term(Dimethyl:2H(4)), S9(Phosp)	59.24	0.00143533	1	1	82486.4	311959	301070	3	708.006	2122	1.00282	61.7458	4981	4981
hAsssPESLkPTPAPGSR	IPI00225062.2	N-Term(Dimethyl:2H(4)), S3(PhospR3), S4(PhospR3), S5(PhospR3), K10(Dimethyl:2H(4))	41.41	0.0624907	1	1	1.16079e+06	4.57872e+06	6.14654e+06	3	703.979	2109.92	-1.30214	45.4622	3844	3844
hIVSNDSsDsDDEAQGPk	IPI00751863.1	N-Term(Dimethyl:2H(6)13C(2)), S8(PhospR3), S10(PhospR3), K18(Dimethyl:2H(6)13C(2))	19.61	7.30763	1	1	11451.6	436829	1.22744e+06	3	711.638	2132.9	-0.5878	40.4785	3255	3255
hRPSsPAtPPPk	IPI00648313.1	N-Term(Dimethyl:2H(6)13C(2)), S5(PhospR3), T8(PhospR3), K12(Dimethyl:2H(6)13C(2))	21.48	6.13599	1	1	3.32072e+06	1.02682e+07	8179513	3	501.928	1503.77	-0.479009	36.8457	2839	2839
hRSNSFSDEREFSAPSTPtGtLEFAGGDAk	IPI00553798.2	N-Term(Dimethyl:2H(6)13C(2)), T19(Phosp), T21(Phosp), K30(Dimethyl:2H(6)13C(2))	24.72	5.77301	1	1	1.41531e+06	2.00272e+06	1.69188e+06	4	858.395	3430.56	0.816633	67.2055	5536	5536
iAcEEEFsDsDEEGEGGRk	IPI00114232.1	N-Term(Dimethyl), C3(Carbamidomethyl), S8(Phosp), S10(Phosp), K19(Dimethyl)	21.91	1.62009	1	1	1.78572e+06	4827.16	4827.16	3	787.293	2359.86	-1.45793	51.383	4935	4935
iAsDEEIQGTk	IPI00856926.1	N-Term(Dimethyl:2H(6)13C(2)), S3(PhospR3), K11(Dimethyl:2H(6)13C(2))	58.93	0.00098813	1	1	2.91476e+06	1.79912e+07	3.78768e+07	2	671.857	1342.71	-0.336172	45.2737	4100	4100
iAsDEEIQGTkDAVIQDLER	IPI00858000.1	N-Term(Dimethyl:2H(4)), S3(Phosp), K11(Dimethyl:2H(4))	21.21	12.0912	1	1	935336	2.32724e+06	1.30424e+06	3	792.074	2374.21	3.52298	78.809	6730	6730
iDIsPSTFR	IPI00556768.1	N-Term(Dimethyl), S4(Phosp)	26.32	0.945051	1	1	2.63522e+06	31029.2	1.5019e+06	2	572.276	1143.55	0.846075	73.1676	7520	7520
iEDVGsDEEDDSGk	IPI00229080.7	N-Term(Dimethyl:2H(6)13C(2)), S6(PhospR3), K14(Dimethyl:2H(6)13C(2))	72.3	3.36554e-05	1	1	2.25446e+06	4.04856e+06	1.91207e+07	2	823.868	1646.73	2.18693	44.2344	3701	3701
iEDVGsDEEDDSGkDk	IPI00229080.7	N-Term(Dimethyl), S6(PhospR3), K14(Dimethyl), K16(Dimethyl)	50.48	0.00398661	0.52	1	7.83375e+06	2.02568e+07	5.72941e+07	2	951.399	1901.79	-0.110306	42.8744	3541	3541
iEDVGsDEEDDSGkDkk	IPI00229080.7	N-Term(Dimethyl), S6(PhospR3), K14(Dimethyl), K16(Dimethyl), K17(Dimethyl)	23.27	4.04146	1	1	3.25939e+07	1.10429e+08	2.52368e+08	3	686.644	2057.92	0.431089	42.6625	3516	3516
iHRAsDPGLPAEEPk	IPI00380280.3	N-Term(Dimethyl:2H(6)13C(2)), S5(Phosp), K15(Dimethyl:2H(6)13C(2))	25.83	3.10638	1	1	13371356	8.88114e+06	10864068	3	590.323	1768.95	-1.36318	52.5982	5099	5099
iHtTALTGQSPPLASGHQGEGDAPSVEPGATNIQQPSSPAPStk	IPI00785240.1	N-Term(Dimethyl:2H(6)13C(2)), T3(Phosp), T43(Phosp), K44(Dimethyl:2H(6)13C(2))	24.68	5.69758	1	1	8.29389e+06	5.20975e+06	7.59616e+06	4	1138.56	4551.2	0.140164	62.1952	6010	6010
iIYtDEImSQFPSSkMAEGEEKEDQSEDK	IPI00850542.1	N-Term(Dimethyl:2H(6)13C(2)), T4(Phosp), M8(Oxidation), K15(Dimethyl:2H(6)13C(2))	19.57	19.9054	1	1				4	883.915	3532.64	4.88843	66.735	6351	6351
iQQFDDGGsDEEDIWEEk	IPI00122858.1	N-Term(Dimethyl:2H(6)13C(2)), S9(Phosp), K18(Dimethyl:2H(6)13C(2))	51.91	0.00644974	1	1	44588.1	584178	1.57677e+06	2	1146.51	2292.02	0.300732	80.591	8254	8254
iSDPLTSsPGR	IPI00323820.4	N-Term(Dimethyl:2H(6)13C(2)), S8(Phosp)	29.51	0.65739	1	1	1.8343e+06	2.30255e+06	7.99948e+06	2	623.317	1245.63	-0.256784	64.2686	6137	6137
iTVEkDPDSALGIsDGEtSPSSk	IPI00762331.2	N-Term(Dimethyl:2H(4)), K5(Dimethyl:2H(4)), S14(Phosp), T18(Phosp), K23(Dimethyl:2H(4))	42.64	0.0739271	0.418605	1	6513196	7.55174e+06	1.02418e+07	3	863.753	2589.25	3.04341	69.6367	6462	6462
iVEPEVVGEsDsEVEGDAWR	IPI00228590.2	N-Term(Dimethyl:2H(6)13C(2)), S10(Phosp), S12(Phosp)	40.3	0.0811558	1	1	1.71593e+06	1.83264e+06	3.0833e+06	2	1199.52	2398.03	-0.826786	80.6548	8262	8262
iVETINsDSDsEFGIPk	IPI00135443.2	N-Term(Dimethyl:2H(6)13C(2)), S7(Phosp), S11(Phosp), K17(Dimethyl:2H(6)13C(2))	20.16	11.8855	1	1	803883	44588.1	2.6431e+06	2	1042	2082.99	3.03976	79.8747	8165	8165
iYHLPDAEsDEDEDFkEQTR	IPI00114945.1	N-Term(Dimethyl), S9(Phosp), K16(Dimethyl)	70.56	9.12513e-05	0.71831	1	7.05707e+06	3.58405e+07	1.71578e+07	3	858.375	2573.11	1.43647	61.5386	5527	5527
kAAAQTQPADssDDssDDsDsssEEEkkPPAk	IPI00719871.1	N-Term(Dimethyl), K1(Dimethyl), S11(Phosp), S12(Phosp), S15(Phosp), S16(Phosp), S19(Phosp), S21(Phosp), S22(Phosp), S23(Phosp), K27(Dimethyl), K28(Dimethyl), K32(Dimethyl)	37.56	0.0561856	1	1	1.03452e+07	7528591	7143970	4	1022.84	4088.34	0.392284	38.9566	3300	3300
kAAVLsDsEDDAGNASAk	IPI00224200.1	N-Term(Dimethyl), K1(Dimethyl), S6(Phosp), S8(Phosp), K18(Dimethyl)	42	0.043148	1	1	1.60715e+06	1.26015e+06	1.03424e+06	2	996.93	1992.85	-2.14513	46.7548	4306	4306
kADsDSEDkGEESkPk	IPI00129466.1	N-Term(Dimethyl), K1(Dimethyl), S4(Phosp), K9(Dimethyl), K14(Dimethyl), K16(Dimethyl)	30.53	0.976283	1	1	2.36029e+06	4.63117e+06	1.91076e+06	3	657.317	1969.94	0.0138889	25.3963	1683	1683
kAEDsDsEPEPEDNVR	IPI00283057.1	N-Term(Dimethyl:2H(6)13C(2)), K1(Dimethyl:2H(6)13C(2)), S5(PhospR3), S7(PhospR3)	36.87	0.132317	1	1	676060	3.13722e+06	4.79726e+06	2	1024.94	2048.87	-0.00888357	43.3343	3859	3859
kAEsssDssDsDssEDEAPAkPVSTTk	IPI00719871.1	N-Term(Dimethyl:2H(6)13C(2)), K1(Dimethyl:2H(6)13C(2)), S4(Phosp), S5(Phosp), S6(Phosp), S8(Phosp), S9(Phosp), S11(Phosp), S13(Phosp), S14(Phosp), K21(Dimethyl:2H(6)13C(2)), K27(Dimethyl:2H(6)13C(2))	25.9	0.691951	1	1	1.17085e+07	8.44632e+06	8.19698e+06	3	1176.08	3526.24	-1.01968	43.9816	3948	3948
kAsSSDDEGGPR	IPI00123709.1	N-Term(Dimethyl:2H(4)), K1(Dimethyl:2H(4)), S3(Phosp)	33.22	0.224042	0.393939	2	10862.2	956281	490461	2	675.312	1349.62	-0.753592	25.4032	1660	1660
kDEDsDDESQSSHGGk	IPI00317684.8	N-Term(Dimethyl:2H(4)), K1(Dimethyl:2H(4)), S5(Phosp), K16(Dimethyl:2H(4))	44.38	0.0238421	0.5	1	19124.8	608096	19124.8	3	632.946	1896.82	-0.78283	23.4839	1474	1474
kDGsPSQAk	IPI00121149.1	N-Term(Dimethyl), K1(Dimethyl), S4(Phosp), K9(Dimethyl)	22.5	2.1816	1	1	632571	1.47115e+06	625321	2	541.268	1081.53	0.0147595	19.6131	1062	1062
kEDsDEDEDEEDEDDsDEDEDDEEEDEFEPPIVk	IPI00317794.5	N-Term(Dimethyl:2H(6)13C(2)), K1(Dimethyl:2H(6)13C(2)), S4(PhospR3), S16(PhospR3), K34(Dimethyl:2H(6)13C(2))	68.01	9.77448e-05	1	1	24035330	15186.2	60659772	3	1443.55	4328.64	1.36835	72.3002	7697	7697
kEEsEEsDDDMGFGLFD	IPI00139795.2	N-Term(Dimethyl:2H(6)13C(2)), K1(Dimethyl:2H(6)13C(2)), S4(PhospR3), S7(PhospR3)	21.1	2.9544	1	1	11451.6	2.43346e+06	6518259	2	1091.43	2181.84	0.507241	94.7756	9889	9889
kEEsEEsEDDmGFGLFD	IPI00848419.1	K1(Dimethyl:2H(6)13C(2)), N-Term(Dimethyl:2H(6)13C(2)), S4(PhospR3), S7(PhospR3), M11(Oxidation)	50.76	0.0031442	1	1	7.88161e+07	1.89477e+08	1.95161e+08	2	1106.43	2211.86	0.580467	86.751	8967	8967
kEtEsEAEDDNLDDLER	IPI00648313.1	N-Term(Dimethyl:2H(6)13C(2)), K1(Dimethyl:2H(6)13C(2)), T3(PhospR3), S5(PhospR3)	29.53	0.791038	1	1	1.99145e+06	4.26732e+06	3.88983e+06	2	1120.48	2239.95	3.02838	60.928	5665	5665
kEVQsPEQVk	IPI00762634.1	N-Term(Dimethyl:2H(6)13C(2)), K1(Dimethyl:2H(6)13C(2)), S5(PhospR3), K10(Dimethyl:2H(6)13C(2))	24.68	2.18746	1	1	1.07621e+06	4.27481e+06	3.35064e+06	2	680.416	1359.82	-0.27038	38.3384	3212	3212
kGDRsPEPGQTWTHEVFSSR	IPI00553798.2	N-Term(Dimethyl), K1(Dimethyl), S5(Phosp)	22.66	7.12325	1	1	2643626	22562.1	3.53018e+06	4	610.037	2437.13	-1.17373	76.6012	7822	7822
kGsLQDVDVAGFGNLGHSASFLAPR	IPI00856814.1	N-Term(Dimethyl:2H(4)), K1(Dimethyl:2H(4)), S3(PhospR3)	32.18	1.01407	1	1	15186.2	1.35164e+06	15186.2	3	896.464	2687.38	-0.324905	80.1417	8735	8735
kGTGDcsDEEVDGk	IPI00123181.4	N-Term(Dimethyl:2H(6)13C(2)), K1(Dimethyl:2H(6)13C(2)), C6(Carbamidomethyl), S7(Phosp), K14(Dimethyl:2H(6)13C(2))	57.62	0.00152077	0.62069	1	3.21486e+06	2.8823e+06	1.19998e+06	2	842.908	1684.81	-0.806465	33.3451	2526	2526
kGTGDcsDEEVDGkADGADAk	IPI00123181.4	N-Term(Dimethyl), K1(Dimethyl), C6(Carbamidomethyl), S7(Phosp), K14(Dimethyl), K21(Dimethyl)	54.79	0.00251211	0.381818	1	5.59141e+06	7.58166e+06	4.22287e+06	4	580.002	2316.99	-1.42302	35.739	2756	2756
kkEPAISSQNsPEAR	IPI00224168.1	N-Term(Dimethyl:2H(6)13C(2)), K1(Dimethyl:2H(6)13C(2)), K2(Dimethyl:2H(6)13C(2)), S11(PhospR3)	46.09	0.0231102	0.413043	1	2.93406e+06	9.66927e+06	1.09942e+07	3	610.689	1830.05	1.18425	42.1971	3712	3712
kLEkEEEEGISQEssEEEQ	IPI00314240.5	N-Term(Dimethyl), K1(Dimethyl), K4(Dimethyl), S14(Phosp), S15(Phosp)	51.43	0.00503111	0.392157	1	6.30299e+06	6.07864e+06	2.40845e+06	3	827.679	2481.02	0.541097	45.6571	3816	3816
kLkEEEEGISQEssEEEQ	IPI00954313.1	N-Term(Dimethyl:2H(6)13C(2)), K1(Dimethyl:2H(6)13C(2)), K3(Dimethyl:2H(6)13C(2)), S13(PhospR3), S14(PhospR3)	42.88	0.0729718	1	1	1.21325e+06	1.45946e+06	2.34491e+06	2	1188.56	2376.12	4.01485	47.7839	4123	4123
kLNsDEEGESSGkR	IPI00474486.4	N-Term(Dimethyl:2H(4)), K1(Dimethyl:2H(4)), S4(Phosp), K13(Dimethyl:2H(4))	34.76	0.36713	1	2	123146	368010	158804	3	571.292	1711.86	-1.90475	29.2661	2072	2072
kPAQETEETSSQEsAEED	IPI00331612.3	N-Term(Dimethyl:2H(6)13C(2)), K1(Dimethyl:2H(6)13C(2)), S14(PhospR3)	80.16	8.85132e-06	0.3875	1	799858	858622	3.82422e+06	2	1073.98	2146.95	0.627155	37.0643	2864	2864
kPASVsPTTPTSPTEGEAS	IPI00153421.1	N-Term(Dimethyl:2H(6)13C(2)), K1(Dimethyl:2H(6)13C(2)), S6(PhospR3)	19.84	14.2266	1	1	191216	1.08144e+06	1.41157e+06	2	998.509	1996.01	0.713271	46.2832	3939	3939
kPLPDHVSIVEPkDEILPTtPISEQk	IPI00134599.1	N-Term(Dimethyl:2H(4)), K1(Dimethyl:2H(4)), K13(Dimethyl:2H(4)), T20(Phosp), K26(Dimethyl:2H(4))	20.48	5.408	1	3	1.21869e+06	6.90904e+06	4.13337e+06	4	780.446	3118.76	-3.53792	64.3686	5819	5819
kQQQEPTcEPsPk	IPI00331612.3	N-Term(Dimethyl), K1(Dimethyl:2H(6)13C(2)), C8(Carbamidomethyl), S11(Phosp), K13(Dimethyl:2H(4))	34.8	0.358069	1	1				3	578.296	1732.87	3.48483	38.8639	3047	3047
kQtPPASPSPQPIEDRPPsSPIYEDAAPFk	IPI00121977.3	N-Term(Dimethyl:2H(6)13C(2)), K1(Dimethyl:2H(6)13C(2)), T3(PhospR3), S19(PhospR3), K30(Dimethyl:2H(6)13C(2))	20.3	15.9848	1	1	15186.2	487701	2.48941e+06	4	879.703	3515.79	0.822079	69.0954	7235	7235
kRDsEsEsDETPTVPQLk	IPI00113635.7	N-Term(Dimethyl), K1(Dimethyl), S4(Phosp), S6(Phosp), S8(Phosp), K18(Dimethyl)	25.24	1.81825	1	1	1.12293e+07	9.37217e+06	1.47742e+07	3	790.67	2370	2.00705	62.7292	5629	5629
kREtDDEGEDD	IPI00831258.1	N-Term(Dimethyl:2H(4)), K1(Dimethyl:2H(4)), T4(Phosp)	27.4	0.544727	1	1				2	726.802	1452.6	-1.09273	23.5725	1350	1350
kSEGsPNQGk	IPI00121149.1	N-Term(Dimethyl), K1(Dimethyl), S5(Phosp), K10(Dimethyl)	35.6	0.118528	0.388889	1	1.08801e+06	2611190	10862.2	2	598.289	1195.57	-0.873156	18.643	985	985
kSLDsDEsEDEDDDYQQk	IPI00352475.3	N-Term(Dimethyl:2H(4)), K1(Dimethyl:2H(4)), S5(Phosp), S8(Phosp), K18(Dimethyl:2H(4))	44.99	0.0158986	1	4	3.4421e+06	3.48893e+06	2.42778e+06	3	801.324	2401.96	-0.936993	48.589	4326	4326
kSLsDSESDDSk	IPI00677454.2	N-Term(Dimethyl:2H(6)13C(2)), K1(Dimethyl:2H(6)13C(2)), S4(Phosp), K12(Dimethyl:2H(6)13C(2))	31.98	0.551213	1	1	2.52859e+06	3.03943e+06	5.50961e+06	2	743.387	1485.77	-0.867327	43.2882	3424	3424
kSsFSNSADDIk	IPI00123755.1	N-Term(Dimethyl:2H(6)13C(2)), K1(Dimethyl:2H(6)13C(2)), S3(Phosp), K12(Dimethyl:2H(6)13C(2))	24.08	3.81011	1	1	2.61026e+06	3146589	4.27225e+06	2	743.911	1486.81	-0.630499	48.2482	4149	4149
kTTAPSNSVSQSLAsPNPGsKPsTAQcASESSRk	IPI00348769.7	K1(Dimethyl:2H(4)), S15(Phosp), S20(Phosp), S23(Phosp), C27(Carbamidomethyl), K34(Dimethyl:2H(6)13C(2))	33.08	0.842273	1	1				4	939.682	3755.7	-0.825022	65.9947	6255	6255
kVEEEQEADEEDVsEEEAEDREGASk	IPI00121341.1	N-Term(Dimethyl:2H(4)), K1(Dimethyl:2H(4)), S14(Phosp), K26(Dimethyl:2H(4))	69.86	0.000145728	0.528571	2	1.44245e+06	4.21067e+06	1.73484e+06	3	1048.13	3142.39	-0.0419377	46.2748	3900	3900
kVmDsDEDDADY	IPI00116120.3	N-Term(Dimethyl:2H(6)13C(2)), K1(Dimethyl:2H(6)13C(2)), M3(Oxidation), S5(PhospR3)	34.46	0.106623	1	1	830232	1.80372e+06	2.94014e+06	2	785.825	1570.64	-1.27327	45.8995	3895	3895
kVsADGAAk	IPI00919176.1	N-Term(Dimethyl:2H(4)), K1(Dimethyl:2H(4)), S3(PhospR3), K9(Dimethyl:2H(4))	20	6.004	1	1	1.04282e+06	4349267	8.64633e+06	2	511.805	1022.6	-1.07442	34.4225	2738	2738
kVVDYSQFQEsDDADEDYGR	IPI00875965.1	N-Term(Dimethyl:2H(6)13C(2)), K1(Dimethyl:2H(6)13C(2)), S11(PhospR3)	58.77	0.00156002	0.644068	1	3.59519e+06	6.07008e+06	9906180	3	840.044	2518.12	-1.79291	59.6606	5908	5908
lASGDGDEEQDEEtEDEETEDHLGk	IPI00896604.1	N-Term(Dimethyl:2H(6)13C(2)), T14(Phosp), K25(Dimethyl:2H(6)13C(2))	48.57	0.012627	0.387755	1	2.52256e+06	3723529	1.04888e+07	3	977.077	2929.22	-1.50984	52.4597	4670	4670
lDQPVSAPPsPR	IPI00381495.5	N-Term(Dimethyl:2H(6)13C(2)), S10(PhospR3)	26.69	1.67381	1	1	155268	642695	1.04715e+06	2	690.359	1379.71	-0.0094662	49.2334	4288	4288
lGASNsPGQPNSVk	IPI00421119.5	N-Term(Dimethyl:2H(4)), S6(Phosp), K14(Dimethyl:2H(4))	27.02	1.77875	1	1	2.03739e+06	3.24813e+06	3.63865e+06	2	750.388	1499.77	-0.66507	42.9407	3809	3809
lGEESkEPLsDEDEEDNDDVEPISEFR	IPI00124248.1	N-Term(Dimethyl), K6(Dimethyl), S10(PhospR3)	48.14	0.0177709	0.541667	1	1.30689e+07	3.04076e+07	3.49711e+07	3	1086.8	3258.38	1.46598	72.2348	7172	7172
lGtGGGGSPDkSPSAQELk	IPI00471361.3	N-Term(Dimethyl:2H(4)), T3(Phosp), K11(Dimethyl:2H(4)), K19(Dimethyl:2H(4))	31.09	0.878364	1	1	884207	1.59216e+06	537815	2	981.521	1962.03	0.74124	51.5602	4342	4342
lIEDERsDREEtEssEGEETAAGAGAk	IPI00126253.1	N-Term(Dimethyl), S7(Phosp), T12(Phosp), S14(Phosp), S15(Phosp), K27(Dimethyl)	38.33	0.0687825	1	1	4.6281e+06	3.22898e+06	2.65128e+07	3	1081.41	3242.22	2.79318	51.7741	4494	4494
lkDLGHPVEEEDEsGDQEDDDDEIDDGDkDQDI	IPI00128071.7	N-Term(Dimethyl), K2(Dimethyl), S14(Phosp), K29(Dimethyl)	52.61	0.00549675	1	1	818374	2.9512e+06	1.82716e+06	3	1298.53	3893.59	2.54133	59.7515	5339	5339
lkEEEEGISQEssEEEQ	IPI00954313.1	N-Term(Dimethyl:2H(6)13C(2)), K2(Dimethyl:2H(6)13C(2)), S12(Phosp), S13(Phosp)	38.09	0.109078	0.473684	1	1.22503e+06	1.19107e+06	3.05118e+06	2	1106.47	2211.94	-0.991564	52.8276	4632	4632
LkNSSPGTAEGcGGGGGGGGGGGGGGGGssGGGGGGGGGGDKsPPGsAAsK	IPI00315401.3	K2(Dimethyl:2H(6)13C(2)), C12(Carbamidomethyl), S29(Phosp), S30(Phosp), S43(Phosp), S47(Phosp), S50(Phosp)	21.81	3.04374	1	1				4	1085.4	4338.59	-3.65979	68.0966	6681	6681
lLkEGEEPTVYsDDEEPkDETAR	IPI00319973.3	N-Term(Dimethyl:2H(6)13C(2)), K3(Dimethyl:2H(6)13C(2)), S12(Phosp), K18(Dimethyl:2H(6)13C(2))	59.24	0.00211487	0.542373	1	3.66368e+06	8.86719e+06	2.66032e+07	3	946.814	2838.43	-0.711167	62.4363	5902	5902
lLPEGEETVEsDDDkDER	IPI00134018.2	N-Term(Dimethyl), S11(Phosp), K15(Dimethyl)	28.4	1.15252	1	1	7.54325e+06	3.91064e+06	6.5259e+06	3	737.99	2211.96	0.48014	54.6198	4939	4939
lPAPQEDTASEAGtPQGEVQTR	IPI00130147.2	N-Term(Dimethyl), T14(Phosp)	42.05	0.0713303	1	1	1.03824e+06	4827.16	4827.16	3	797.366	2390.08	-1.78712	51.7388	4983	4983
lPSGSGPAsPTTGSAVDIR	IPI00553798.2	N-Term(Dimethyl:2H(6)13C(2)), S9(PhospR3)	27.13	2.42101	1	1	1.82018e+06	6970978	7369396	2	943.474	1885.94	-1.83381	56.5615	5512	5512
lRLsPsPTSQR	IPI00620256.3	N-Term(Dimethyl:2H(4)), S4(PhospR3), S6(PhospR3)	22.59	3.39325	1	1	1.39592e+06	1.7777e+06	1.50794e+06	2	717.347	1433.69	0.970042	51.3663	4020	4020
lRsEDGVEGDLGETQSR	IPI00553798.2	N-Term(Dimethyl), S3(PhospR3)	42.01	0.0512701	1	1	2.64343e+06	1.14158e+07	9.88283e+06	2	978.439	1955.87	0.411714	52.9442	4725	4725
lRSsVPGVR	IPI00227299.6	N-Term(Dimethyl:2H(4)), S4(Phosp)	22.98	2.77504	1	1	683380	2.15243e+06	861383	2	541.804	1082.6	-0.61273	44.5631	3718	3718
lSPsPTSQR	IPI00400300.1	N-Term(Dimethyl:2H(6)13C(2)), S4(PhospR3)	32.8	0.244508	0.393939	1	2.20447e+06	6.92001e+06	9025717	2	544.78	1088.55	-0.689611	39.7042	3386	3386
lSsLRAsTSk	IPI00113655.1	N-Term(Dimethyl:2H(6)13C(2)), S3(Phosp), S7(Phosp), K10(Dimethyl:2H(6)13C(2))	33.03	0.361556	0.363636	1	91910.6	1.29561e+06	2.08195e+06	2	641.343	1281.68	0.293044	43.9174	3777	3777
lSsPVLHR	IPI00331516.3	N-Term(Dimethyl:2H(6)13C(2)), S3(PhospR3)	26.91	0.98216	1	1	161490	1.4764e+06	2.05655e+06	2	512.79	1024.57	0.14597	46.6563	3984	3984
lVSFHDDsDEDLLHI	IPI00308971.1	N-Term(Dimethyl:2H(6)13C(2)), S8(Phosp)	31.38	0.688552	1	1	1.29018e+06	1.0124e+06	954236	2	935.935	1870.86	-0.827019	84.0211	8901	8901
mAPPPkEVEEDsEDEEMsEDEDDssGEEEVVIPQkk	IPI00317794.5	N-Term(Dimethyl:2H(6)13C(2)), K6(Dimethyl:2H(6)13C(2)), S12(PhospR3), S18(PhospR3), S24(PhospR3), S25(PhospR3), K35(Dimethyl:2H(6)13C(2)), K36(Dimethyl:2H(6)13C(2))	68.82	0.000163887	0.608696	1	11451.6	2.83173e+06	6593051	4	1132.48	4526.9	0.802834	64.7239	6139	6139
mLPHAPGVQmQAIPEDAIPEEsGDEDEEDPDkR	IPI00114232.1	N-Term(Dimethyl:2H(4)), M1(Oxidation), M10(Oxidation), S22(Phosp), K32(Dimethyl:2H(4))	30.03	1.61307	1	1	2.9234e+06	1.00849e+07	4.3803e+06	4	956.182	3821.71	1.26044	62.905	5673	5673
mLPHAPGVQMQAIPEDAVHEDsGDEDGEDPDkR	IPI00137668.1	N-Term(Dimethyl:2H(4)), M1(Oxidation), S22(Phosp), K32(Dimethyl:2H(4))	36.2	0.388767	0.416667	1	2.52367e+06	7.48269e+06	4.13874e+06	4	937.171	3745.66	0.424072	62.1594	5593	5593
mQAESQSPtNVDLEDkER	IPI00459443.5	N-Term(Dimethyl), T9(Phosp), K16(Dimethyl)	20.8	7.76077	1	1	3.27698e+06	1.78697e+06	4.62995e+06	3	738.332	2212.98	0.528503	51.2997	4527	4527
msKVtAPGPGPPVAAGGkEk	IPI00762403.1	N-Term(Dimethyl:2H(6)13C(2)), M1(Oxidation), S2(Phosp), T5(Phosp), K18(Dimethyl:2H(4)), K20(Dimethyl:2H(4))	26.04	3.72034	1	1				3	719.046	2155.12	-1.43422	54.9613	4981	4981
mSSEAETQQPPAAPAAALSAADTkPGstGsGAGSGGPGGLTSAAPAGGDkk	IPI00120886.3	N-Term(Dimethyl:2H(4)), M1(Oxidation), K24(Dimethyl), S27(Phosp), T28(Phosp), S30(Phosp), K50(Dimethyl), K51(Dimethyl)	21.51	10.5962	1	1				3	1632.4	4895.19	-3.0112	86.8393	8871	8871
mVQASSQSLLPPAQDRPRsPVPSAFSDQSR	IPI00225062.2	N-Term(Dimethyl:2H(4)), M1(Oxidation), S19(Phosp)	23.35	8.49047	1	1	968390	1.6748e+06	1.06636e+06	3	1123.22	3367.65	2.2354	62.5015	5629	5629
mYsMMMEtDLHSPGGAQAPTNLSGPAGAGGGGGGGGGGGGGGGTKANQDR	IPI00808506.1	N-Term(Dimethyl:2H(4)), S3(Phosp), T8(Phosp)	23.96	4.50528	1	1				3	1561.65	4682.93	-3.1465	81.1397	8381	8381
nAEEEsEsEAEEGD	IPI00132388.3	N-Term(Dimethyl:2H(6)13C(2)), S6(Phosp), S8(Phosp)	38.06	0.00650269	1	1	1.03996e+06	1.026e+06	1.85243e+06	2	860.782	1720.56	1.90361	36.7743	2759	2759
nEksEEEQSSASVk	IPI00874321.1	N-Term(Dimethyl:2H(6)13C(2)), K3(Dimethyl:2H(6)13C(2)), S4(Phosp), K14(Dimethyl:2H(6)13C(2))	37.26	0.224456	1	1	337162	44588.1	1125224	2	870.456	1739.9	-1.27924	44.6514	3580	3580
nkksPEIHR	IPI00556768.1	N-Term(Dimethyl:2H(4)), K2(Dimethyl:2H(4)), K3(Dimethyl:2H(4)), S4(Phosp)	29.24	0.870679	1	2	10862.2	558566	10862.2	4	321.945	1284.76	-0.515674	24.4672	1558	1558
nRsAEEGEVTESk	IPI00459443.5	N-Term(Dimethyl), S3(Phosp), K13(Dimethyl)	27.54	0.924597	1	1	2.02914e+06	2.5617e+06	1.77078e+06	2	786.35	1571.69	-1.1322	39.3301	3231	3231
nSQEDsEDsEEkDVk	IPI00875965.1	N-Term(Dimethyl:2H(4)), S6(PhospR3), S9(PhospR3), K12(Dimethyl:2H(4)), K15(Dimethyl:2H(4))	47.13	0.00990673	0.404255	1	8.85271e+06	1.02393e+07	1.28964e+07	2	997.916	1994.82	-1.15386	38.9062	3283	3283
nTPSQHSHSIQHsPER	IPI00415385.1	N-Term(Dimethyl:2H(4)), S13(Phosp)	28.45	1.20849	1	1	575404	576440	546638	4	489.227	1953.88	-1.14196	28.0022	1659	1659
nVPQEESLEDsDVDADFk	IPI00230429.4	N-Term(Dimethyl:2H(4)), S11(Phosp), K18(Dimethyl:2H(4))	63.14	0.000435013	0.444444	1	10862.2	624760	10862.2	2	1090.99	2180.97	-2.6346	68.2798	6236	6236
nYQQNYQNSEsGEkNEGSESAPEGQAQQR	IPI00120886.3	N-Term(Dimethyl:2H(4)), S11(Phosp), K14(Dimethyl:2H(4))	20.5	12.0778	1	1	10862.2	444514	797810	3	1134.5	3401.48	0.353196	42.649	3492	3492
qADSETkEIITEEPsEEEADmPkPk	IPI00120691.3	N-Term(Dimethyl:2H(6)13C(2)), K7(Dimethyl:2H(6)13C(2)), S15(Phosp), M21(Oxidation), K23(Dimethyl:2H(6)13C(2)), K25(Dimethyl:2H(6)13C(2))	41.56	0.117987	0.404762	1	19124.8	335934	267810	3	1024.53	3071.57	-1.26889	51.3568	4449	4449
qASGsPEQk	IPI00785324.1	N-Term(Dimethyl:2H(4)), S5(PhospR3), K9(Dimethyl:2H(4))	23.79	1.62223	1	1	569212	1.50122e+06	1.84648e+06	2	538.267	1075.53	-0.216854	23.7458	1395	1395
qASTDAGtAGALTPQHVR	IPI00621717.2	N-Term(Dimethyl), T8(Phosp)	21.02	6.72512	1	1	2.0873e+06	3.15971e+06	1.57358e+06	3	630.302	1888.89	0.241687	53.1238	4511	4511
qGFPDREsPVSDLTSTGLYQDkQEEk	IPI00130920.1	N-Term(Dimethyl), S8(Phosp), K22(Dimethyl), K26(Dimethyl)	30.42	1.59282	1	1	1.35465e+06	2.15653e+06	900472	3	1040.16	3118.45	-2.30542	66.8088	6082	6082
qHPQPPPAQNQNQVRsPGGPGPLTLk	IPI00408218.1	N-Term(Dimethyl:2H(4)), S16(PhospR3), K26(Dimethyl:2H(4))	42.35	0.084111	1	1	11451.6	1.39656e+06	11451.6	4	722.638	2887.53	4.4911	56.2626	5124	5124
qIsEDVDGPDNR	IPI00462445.2	N-Term(Dimethyl:2H(6)13C(2)), S3(Phosp)	37.66	0.0784821	1	1				2	730.826	1460.64	0.0127472	47.4843	4055	4055
qksDAEEDGVTGSQDEEDSkPk	IPI00119618.1	N-Term(Dimethyl), K2(Dimethyl), S3(Phosp), K20(Dimethyl), K22(Dimethyl)	55.46	0.00322036	0.6	1	2.51867e+06	4727376	2.12317e+06	3	857.716	2571.13	-0.682428	37.1194	2929	2929
qksPEIHR	IPI00415385.1	N-Term(Dimethyl), K2(Dimethyl), S3(Phosp)	25.83	1.26481	1	1	142362	202203	197274	3	377.528	1130.57	-1.0083	27.7016	1631	1631
qLSVPAsDEEDEVPAPIPR	IPI00762360.1	N-Term(Dimethyl), S7(Phosp)	54.07	0.00450875	0.462963	1	1.31786e+07	5.51472e+06	8.45677e+06	2	1079	2157	-4.84575	70.2968	7116	7116
qmSTSTGITATmNGIIEsLILPGIISVHPIVR	IPI00122202.5	N-Term(Dimethyl:2H(4)), M2(Oxidation), M12(Oxidation), S18(Phosp)	28.44	1.9018	1	1	34944.5	1.50033e+06	34944.5	5	699.574	3493.84	1.84542	66.9375	6378	6378
qNPEQsADEDAEkNEEDsEGssDEDEDEDGVGNTTFLk	IPI00321647.2	N-Term(Dimethyl:2H(6)13C(2)), S6(Phosp), K13(Dimethyl:2H(6)13C(2)), S18(Phosp), S21(Phosp), S22(Phosp), K38(Dimethyl:2H(6)13C(2))	38.37	0.0923562	1	1				3	1529.92	4587.76	1.21395	72.2421	7068	7068
qPLLLsEDEEDTkR	IPI00321647.2	N-Term(Dimethyl:2H(6)13C(2)), S6(Phosp), K13(Dimethyl:2H(6)13C(2))	32.65	0.668279	0.363636	1	5.22117e+06	8.90813e+06	2.24271e+07	3	608.99	1824.96	-0.331806	60.3337	5667	5667
qPsEEEIIk	IPI00121013.1	N-Term(Dimethyl:2H(4)), S3(Phosp), K9(Dimethyl:2H(4))	31.33	0.413012	1	1	1.52889e+07	7.78913e+06	8.24408e+06	2	608.82	1216.63	1.20145	58.3119	5105	5105
qRsPTVTk	IPI00605037.1	N-Term(Dimethyl:2H(4)), S3(Phosp), K8(Dimethyl:2H(4))	22.74	3.42784	1	1	216658	535879	288460	2	530.804	1060.6	-0.43113	26.8428	1814	1814
qSVDkVTsPTkV	IPI00122450.1	N-Term(Dimethyl:2H(4)), K5(Dimethyl:2H(4)), S8(Phosp), K11(Dimethyl:2H(4))	25.75	1.92903	1	1	4.37902e+06	5.06285e+06	4.18466e+06	2	732.927	1464.85	-0.300718	51.3696	4215	4215
rAGDVLEDsPkRPk	IPI00313817.1	N-Term(Dimethyl:2H(6)13C(2)), S9(PhospR3), K11(Dimethyl:2H(6)13C(2)), K14(Dimethyl:2H(6)13C(2))	38.85	0.0921925	1	1	617719	2.15602e+06	3.05576e+06	4	439.766	1756.04	-2.58893	51.9662	4608	4608
rAPsVANIGSHcDLSLk	IPI00131138.10	N-Term(Dimethyl:2H(4)), S4(Phosp), C12(Carbamidomethyl), K17(Dimethyl:2H(4))	42.85	0.0691379	1	1	891696	2.56563e+06	1.67884e+06	3	657.011	1969.02	0.255116	57.9892	5153	5153
rAsVcAEAYNPDEEEDDAESR	IPI00224570.3	N-Term(Dimethyl), S3(Phosp), C5(Carbamidomethyl)	44.18	0.0186503	0.409091	1	2.51995e+06	1.28905e+06	1.07954e+06	3	840.999	2520.98	0.127237	51.3961	4453	4453
rEsPSPAPkPR	IPI00648313.1	N-Term(Dimethyl:2H(4)), S3(PhospR3), K9(Dimethyl:2H(4))	24.69	2.74978	1	1	1.3786e+06	3354827	2.6033e+06	3	455.921	1365.75	-1.20568	37.3385	3088	3088
rGAsAsPQGRQsPsPSTRPIR	IPI00648313.1	N-Term(Dimethyl:2H(4)), S4(PhospR3), S6(PhospR3), S12(PhospR3), S14(PhospR3)	23.79	3.69905	1	1	3.09578e+06	6.32849e+06	5.43021e+06	3	849.032	2545.08	-0.207302	41.1056	3572	3572
rGGGSGGGDEsEGEEVDED	IPI00128867.3	N-Term(Dimethyl:2H(6)13C(2)), S11(PhospR3)	46.17	0.00575	0.543478	1	250389	535592	751245	2	977.372	1953.74	0.0697111	40.0868	3210	3210
rHsGQDVHVVLk	IPI00399449.1	N-Term(Dimethyl:2H(4)), S3(Phosp), K12(Dimethyl:2H(4))	34.48	0.341248	1	1	110995	142316	159682	4	380.466	1518.84	0.721891	38.4966	2624	2624
rksLsDSESDDSk	IPI00677454.2	N-Term(Dimethyl:2H(6)13C(2)), K2(Dimethyl:2H(6)13C(2)), S3(Phosp), S5(Phosp), K13(Dimethyl:2H(6)13C(2))	21.74	6.41113	1	1	1.6731e+06	2.14233e+06	4.97087e+06	2	861.422	1721.84	0.417206	45.1259	3427	3427
rLsAGTTVADVQk	IPI00856814.1	N-Term(Dimethyl:2H(6)13C(2)), S3(PhospR3), K13(Dimethyl:2H(6)13C(2))	20.67	7.35039	1	1	15186.2	785264	1.35353e+06	2	749.435	1497.86	0.726312	51.4876	4863	4863
rLsEEAcPGVLSVAPTVTQPPGREEQR	IPI00115506.1	N-Term(Dimethyl:2H(4)), S3(Phosp), C7(Carbamidomethyl)	49.05	0.0230609	0.469388	1	19124.8	476397	19124.8	3	1025.85	3075.52	-0.696473	63.211	5699	5699
rLsENNcSLDDWEIGAGHLSSSAFNSEk	IPI00759925.1	N-Term(Dimethyl:2H(6)13C(2)), S3(PhospR3), C7(Carbamidomethyl), K28(Dimethyl:2H(6)13C(2))	46.07	0.0430204	0.369565	1	1.43399e+06	1.43249e+06	720670	3	1092.51	3275.53	0.211768	76.3927	6578	6578
rLstSPVR	IPI00125501.1	N-Term(Dimethyl:2H(6)13C(2)), S3(Phosp), T4(Phosp)	19.68	4.09487	1	1	412093	473700	2.0811e+06	2	556.275	1111.54	-2.26624	46.3299	3792	3792
rPAASSAAAASAAASsPAGGGGEAQELLEHcGVcR	IPI00312128.3	N-Term(Dimethyl), S16(PhospR3), C31(Carbamidomethyl), C34(Carbamidomethyl)	22.45	9.17674	1	1	329089	8177.33	8177.33	4	858.891	3432.54	-0.0988996	63.3514	5242	5242
rPDPDsDEDEDYERER	IPI00170394.1	N-Term(Dimethyl:2H(4)), S6(Phosp)	47.62	0.00751432	1	1	290159	1.18847e+06	434238	3	712.288	2134.85	-0.471771	40.1542	3250	3250
rPPsPDPNTk	IPI00319830.7	N-Term(Dimethyl:2H(6)13C(2)), S4(PhospR3), K10(Dimethyl:2H(6)13C(2))	29.6	0.811997	1	1	699329	5.3793e+06	8593562	3	420.902	1260.69	-0.708288	36.6006	2812	2812
rPsPDDDLTDEDNDDmQLQAQR	IPI00462445.2	N-Term(Dimethyl:2H(6)13C(2)), S3(Phosp), M16(Oxidation)	20.31	8.47029	1	1	44588.1	263237	1.75935e+06	3	902.718	2706.14	0.445644	58.2974	5348	5348
rPTEAVsPk	IPI00225554.1	N-Term(Dimethyl:2H(6)13C(2)), S7(Phosp), K9(Dimethyl:2H(6)13C(2))	37.84	0.114235	1	1	82969	260860	93632	3	379.56	1136.67	0.554456	30.3829	2214	2214
rQIsEDVDGPDNR	IPI00462445.2	N-Term(Dimethyl:2H(6)13C(2)), S4(Phosp)	35.23	0.199429	1	1				2	808.875	1616.74	-1.45137	44.3397	3701	3701
rRDsDGVDGFEAEGk	IPI00131810.2	N-Term(Dimethyl:2H(4)), S4(Phosp), K15(Dimethyl:2H(4))	24.5	2.99019	1	1	443846	1.28514e+06	686349	3	594.615	1781.83	0.488142	46.4525	3901	3901
rRGsGSVDETLFALPAASEPVIPSSAEk	IPI00469392.2	N-Term(Dimethyl), S4(PhospR3), K28(Dimethyl)	58.34	0.00266151	0.5	1	319917	8177.33	8177.33	3	1003.17	3007.51	-1.4799	76.8418	6624	6624
rRHsGQDVHVVLk	IPI00399449.1	N-Term(Dimethyl:2H(6)13C(2)), S4(Phosp), K13(Dimethyl:2H(6)13C(2))	30.86	0.723591	1	1	97735.1	218716	177340	4	421.499	1682.98	-1.81317	34.8501	2254	2254
rRsPSLSSk	IPI00648313.1	N-Term(Dimethyl:2H(6)13C(2)), S3(PhospR3), K9(Dimethyl:2H(6)13C(2))	24.43	2.63114	1	1	350918	1.84465e+06	1.8526e+06	3	390.57	1169.7	-1.89244	41.0572	3565	3565
rRsPsPAPPPPPPPPPPR	IPI00648313.1	N-Term(Dimethyl:2H(4)), S3(PhospR3), S5(PhospR3)	47.59	0.0241266	1	1	4.8576e+06	1.18207e+07	1.30283e+07	3	697.023	2089.05	4.1591	45.5696	3857	3857
rRtPsPPPR	IPI00648313.1	N-Term(Dimethyl:2H(4)), T3(PhospR3), S5(PhospR3)	26.49	1.05014	1	1	1.02345e+06	3.46376e+06	3209912	3	419.205	1255.6	-0.520734	36.8383	2838	2838
rTADssssEDEEEYVVEk	IPI00123755.1	N-Term(Dimethyl:2H(6)13C(2)), S5(Phosp), S6(Phosp), S7(Phosp), S8(Phosp), K18(Dimethyl:2H(6)13C(2))	21.58	1.98673	1	1	3.55389e+06	3.11496e+06	4.57078e+06	2	1226.46	2451.91	-1.94379	60.5125	5689	5689
rVsAILPGAPDNELPSNEVFQEPEEk	IPI00113389.5	N-Term(Dimethyl), S3(Phosp), K26(Dimethyl)	42.86	0.0926335	0.465116	1	3.02647e+06	1.77653e+06	1.28254e+06	3	1001.16	3001.46	-0.153267	75.9266	7055	7055
rVssSRsVsGsPEPAAk	IPI00648313.1	N-Term(Dimethyl:2H(6)13C(2)), S3(PhospR3), S4(PhospR3), S7(PhospR3), S9(PhospR3), S11(PhospR3), K17(Dimethyl:2H(6)13C(2))	21.14	3.77797	1	1	1.98372e+06	4.1082e+06	4.88134e+06	3	725.295	2173.87	-0.0711213	34.8497	2788	2788
rYsPsPPPk	IPI00648313.1	N-Term(Dimethyl:2H(4)), S3(PhospR3), S5(PhospR3), K9(Dimethyl:2H(4))	22.9	2.46045	1	1	1.56392e+06	5.43337e+06	4730929	2	626.804	1252.6	2.50075	41.5487	3630	3630
sAAVSASsPEAk	IPI00310173.2	N-Term(Dimethyl), S8(Phosp), K12(Dimethyl)	35.53	0.118803	1	1	2.10116e+06	1.03975e+06	1.22549e+06	2	620.794	1240.58	-0.830267	37.4342	3116	3116
sAkDsAssEEETDLEk	IPI00169521.4	N-Term(Dimethyl), K3(Dimethyl), S5(Phosp), S7(Phosp), S8(Phosp), K16(Dimethyl)	39.89	0.0224515	0.475	1	6.11915e+06	4.97278e+06	4.96067e+06	2	1025.38	2049.76	-0.716349	47.8796	4459	4459
sAsPDDDLGSSNWEAADLGNEER	IPI00127941.1	N-Term(Dimethyl:2H(4)), S3(Phosp)	30.18	0.704104	1	1	128055	227026	162094	2	1274.03	2547.05	-0.233873	71.6505	6575	6575
sAsPERMD	IPI00222763.1	N-Term(Dimethyl), S3(Phosp)	24.11	0.209213	1	1	2.51414e+06	2.05223e+06	1.5187e+06	2	500.693	1000.38	-2.30896	39.1562	3324	3324
sAsPGLPk	IPI00111560.3	N-Term(Dimethyl:2H(4)), S3(Phosp), K8(Dimethyl:2H(4))	22.82	2.19302	1	1	2.01951e+06	2.05479e+06	1.54031e+06	2	450.756	900.505	0.793012	50.8349	4112	4112
sASsDTSEELNSQDSPk	IPI00109311.3	N-Term(Dimethyl), S4(Phosp), K17(Dimethyl)	25.3	1.5699	1	1	440952	90326.9	493819	2	959.407	1917.81	5.16505	47.6605	4077	4077
sAVRPsPsPER	IPI00785240.1	N-Term(Dimethyl), S6(Phosp), S8(Phosp)	28.56	0.410703	1	1	1.77692e+07	1.31557e+07	1.22796e+07	2	685.797	1370.59	-0.525521	37.727	3152	3152
sDAEEDGVTGsQDEEDSkPk	IPI00119618.1	N-Term(Dimethyl), S11(Phosp), K18(Dimethyl), K20(Dimethyl)	23.25	3.06105	1	1	1.13856e+06	2.25633e+06	1.04936e+06	3	762.987	2286.95	-0.831751	39.3431	3140	3140
sDNEETLGRPAQPPNAGESPHsPGVEDAPIAk	IPI00759925.1	N-Term(Dimethyl), S22(Phosp), K32(Dimethyl)	35.81	0.472031	1	1	1.26859e+07	1.80023e+07	1.48117e+07	4	851.651	3403.58	0.535238	54.1046	4203	4203
sEQPLSQVLPSLsPEHk	IPI00785240.1	N-Term(Dimethyl:2H(4)), S13(Phosp), K17(Dimethyl:2H(4))	41.08	0.108338	0.414634	1	6.12774e+06	6409988	7.57302e+06	3	674.025	2020.06	0.206329	74.7316	7725	7725
sEQQAEALDsPQkk	IPI00785324.1	N-Term(Dimethyl:2H(4)), S10(PhospR3), K13(Dimethyl:2H(4)), K14(Dimethyl:2H(4))	19.58	12.6374	1	1	2.39807e+06	6.75347e+06	7.60346e+06	3	578.974	1734.91	0.306186	42.4488	3492	3492
sEsPkEPEQLR	IPI00817004.1	N-Term(Dimethyl:2H(6)13C(2)), S3(PhospR3), K5(Dimethyl:2H(6)13C(2))	22.48	5.09771	1	1	4.60255e+06	9.08353e+06	1.43547e+07	2	726.389	1451.77	-1.26006	44.3479	3984	3984
sEsPSTR	IPI00944159.1	N-Term(Dimethyl:2H(6)13C(2)), S3(PhospR3)	23.09	0.847062	1	1	54408.8	248364	307812	2	440.204	879.4	-0.0344407	24.2223	1593	1593
sETAPAETAAPAPVEksPAk	IPI00230133.5	N-Term(Dimethyl:2H(6)13C(2)), K16(Dimethyl:2H(6)13C(2)), S17(Phosp), K20(Dimethyl:2H(6)13C(2))	54.89	0.00371807	1	1	10862.2	1.36573e+06	818718	3	714.069	2140.19	0.495847	43.4952	3584	3584
sGAASMPSsPk	IPI00330773.3	N-Term(Dimethyl:2H(6)13C(2)), S9(Phosp), K11(Dimethyl:2H(6)13C(2))	46.96	0.0114571	1	1	369146	538097	1.28949e+06	2	586.305	1171.6	1.38614	46.0741	3535	3535
sGAQASStPLsPTR	IPI00620256.3	N-Term(Dimethyl:2H(4)), T8(Phosp), S11(Phosp)	20.9	3.03877	1	1	79793.2	562374	418251	2	776.342	1551.68	0.977769	42.629	3381	3381
sGLsPANDTGAk	IPI00224128.7	N-Term(Dimethyl:2H(4)), S4(PhospR3), K12(Dimethyl:2H(4))	20.84	5.13026	1	1	11451.6	856910	11451.6	2	631.317	1261.63	-0.955852	42.5473	3503	3503
sGMsPEQSk	IPI00785240.1	N-Term(Dimethyl:2H(6)13C(2)), S4(Phosp), K9(Dimethyl:2H(6)13C(2))	33.43	0.170818	1	1	667153	883602	1.52837e+06	2	551.776	1102.54	1.47176	41.5751	3031	3031
sGTSSPQsPVFR	IPI00467327.4	N-Term(Dimethyl:2H(6)13C(2)), S8(Phosp)	46.33	0.0129477	0.434783	1	726237	1.00018e+06	2.27639e+06	2	683.332	1365.66	-2.03026	56.6729	5135	5135
sHsPLPAPPSk	IPI00310880.4	N-Term(Dimethyl:2H(6)13C(2)), S3(PhospR3), K11(Dimethyl:2H(6)13C(2))	28.74	1.03486	1	1	338507	1647799	1.98577e+06	2	635.361	1269.71	-2.4455	44.3087	3979	3979
skEsLQEAGk	IPI00137194.1	N-Term(Dimethyl:2H(6)13C(2)), K2(Dimethyl:2H(6)13C(2)), S4(Phosp), K10(Dimethyl:2H(6)13C(2))	35.32	0.202096	1	1				2	632.879	1264.75	-1.05203	39.6834	3140	3140
skGHYEVTGsDDEAGk	IPI00553798.2	N-Term(Dimethyl:2H(6)13C(2)), K2(Dimethyl:2H(6)13C(2)), S10(PhospR3), K16(Dimethyl:2H(6)13C(2))	24.49	4.32572	1	1	363610	1.49199e+06	1.44348e+06	3	623.318	1867.94	-3.01487	44.3252	3981	3981
skGHYEVTGsDDEAGkLQGSGVSLASk	IPI00553798.2	N-Term(Dimethyl:2H(6)13C(2)), K2(Dimethyl:2H(6)13C(2)), S10(PhospR3), K16(Dimethyl:2H(6)13C(2)), K27(Dimethyl:2H(6)13C(2))	34	0.518435	0.411765	1	2.11423e+06	2.68292e+06	1.87651e+06	4	733.649	2931.58	-3.74486	53.5241	4241	4241
skPAAADsEGEEEEDTAk	IPI00762360.1	N-Term(Dimethyl:2H(6)13C(2)), K2(Dimethyl:2H(6)13C(2)), S8(PhospR3), K18(Dimethyl:2H(6)13C(2))	60.6	0.00113743	0.639344	1	15186.2	450047	1.45972e+06	2	1026.5	2052	-0.829571	39.3421	3339	3339
skPAAADsEGEEEEDTAkEkEPPQQGk	IPI00762360.1	N-Term(Dimethyl:2H(6)13C(2)), K2(Dimethyl:2H(6)13C(2)), S8(Phosp), K18(Dimethyl:2H(6)13C(2)), K20(Dimethyl:2H(6)13C(2)), K27(Dimethyl:2H(6)13C(2))	32.51	0.813435	1	1				4	787.171	3145.66	-3.22594	46.2155	3913	3913
sLDDsEEEDDEDSGHSSR	IPI00314352.1	N-Term(Dimethyl:2H(4)), S5(PhospR3)	33.96	0.0702531	0.382353	1	25406.5	57449.2	59120.5	3	707.593	2120.76	-3.53605	38.8217	2747	2747
sLDsDESEDEDDDYQQk	IPI00352475.3	N-Term(Dimethyl), S1(Phosp), S4(Phosp), K17(Dimethyl)	33.04	0.0451402	0.363636	1	2.60259e+06	1.74306e+06	1.70165e+06	3	745.258	2233.76	0.710227	50.5041	4227	4227
sLDsDEsEDEDDDYQQkR	IPI00352475.3	N-Term(Dimethyl:2H(4)), S4(PhospR3), S7(PhospR3), K17(Dimethyl:2H(4))	31	0.236789	1	1	3.22221e+06	6.24625e+06	3.87663e+06	3	799.975	2397.91	0.420914	48.0627	4154	4154
sLmssPEDLTkDFEELkAEEIDVAk	IPI00130920.1	N-Term(Dimethyl:2H(6)13C(2)), M3(Oxidation), S4(PhospR3), S5(PhospR3), K11(Dimethyl:2H(6)13C(2)), K17(Dimethyl:2H(6)13C(2)), K25(Dimethyl:2H(6)13C(2))	20.96	13.2866	1	1	11451.6	1.99658e+06	3162264	3	1048.87	3144.6	-2.23784	92.5742	9646	9646
sLsDSESDDSk	IPI00776057.1	N-Term(Dimethyl), S3(PhospR3), K11(Dimethyl)	51.83	0.00118992	0.480769	1	3.21682e+06	6.80954e+06	9.53275e+06	2	653.259	1305.51	1.24214	38.5076	3233	3233
sLsDSESDDSkSk	IPI00677454.2	N-Term(Dimethyl:2H(6)13C(2)), S3(Phosp), K11(Dimethyl:2H(6)13C(2)), K13(Dimethyl:2H(6)13C(2))	36.7	0.200808	0.432432	1	254982	506933	348928	2	786.903	1572.8	-0.849584	33.2223	2513	2513
sNsFSDER	IPI00553798.2	N-Term(Dimethyl:2H(6)13C(2)), S3(PhospR3)	27.05	0.261839	1	1	579388	721463	1986709	2	529.221	1057.44	-2.3452	40.6161	3510	3510
sNSFSDEREFSAPSTPTGTLEFAGGDAk	IPI00553798.2	N-Term(Dimethyl), S1(Phosp), K28(Dimethyl)	21.35	10.0118	1	1	2.48753e+07	2.6375e+07	3.4075e+07	3	1014.45	3041.35	2.89658	79.141	7640	7640
sNSSDAPGEEssSETEkEIPVEQk	IPI00120691.3	N-Term(Dimethyl:2H(4)), S11(Phosp), S12(Phosp), K17(Dimethyl:2H(4)), K24(Dimethyl:2H(4))	21.32	9.53335	1	1	989940	3.39909e+06	1.73348e+06	3	940.756	2820.25	0.870264	53.1012	4636	4636
sPDEATAADQEsEDDLSASR	IPI00356904.7	N-Term(Dimethyl:2H(6)13C(2)), S12(PhospR3)	48.97	0.0074202	0.55102	1	11451.6	236014	624399	2	1105.46	2209.92	0.130867	49.0934	4272	4272
sPLVPksPTPksPPSR	IPI00470003.3	N-Term(Dimethyl), K6(Dimethyl), S7(PhospR3), K11(Dimethyl), S12(PhospR3)	20.66	11.7139	1	1	251296	307799	215875	3	640.33	1918.98	-1.96805	46.0967	3484	3484
sPRsPSGHPHAR	IPI00858000.1	N-Term(Dimethyl:2H(6)13C(2)), S4(PhospR3)	21.87	4.51483	1	1	204238	251906	165896	4	351.178	1401.69	-2.70009	20.7496	1050	1050
sPTPksPPSR	IPI00470003.3	N-Term(Dimethyl:2H(4)), K5(Dimethyl:2H(4)), S6(PhospR3)	24.83	2.13704	1	1	121836	247710	158786	2	599.327	1197.65	-0.960371	31.4476	2016	2016
sQSSDTEQPsPTSGGGk	IPI00221581.1	N-Term(Dimethyl:2H(4)), S10(Phosp), K17(Dimethyl:2H(4))	51.01	0.00456005	0.372549	1	1.43513e+06	2.13498e+06	1.93077e+06	2	897.405	1793.8	-0.613326	36.9558	2575	2575
sRDsGDENEPIQER	IPI00856926.1	N-Term(Dimethyl:2H(4)), S4(PhospR3)	22.28	3.05039	1	1	412897	1.38484e+06	2.23753e+06	2	872.378	1743.75	0.525234	41.6199	3639	3639
sRPLNAVSQDGk	IPI00474439.1	N-Term(Dimethyl:2H(6)13C(2)), S1(PhospR3), K12(Dimethyl:2H(6)13C(2))	37.9	0.139459	1	1	1.75767e+06	3.68767e+06	4.42688e+06	3	475.267	1423.79	-0.753563	42.4326	3741	3741
sRPSsPAVR	IPI00126804.6	N-Term(Dimethyl:2H(6)13C(2)), S5(Phosp)	28.06	0.705292	1	1	2.0135e+06	3.03073e+06	4.22679e+06	2	536.787	1072.57	-2.60912	44.2613	3536	3536
sRTPsASHEEQQE	IPI00116331.1	N-Term(Dimethyl:2H(4)), S5(Phosp)	26.38	0.904812	1	1	341532	1.10042e+06	485231	2	799.344	1597.68	0.698607	30.2501	2175	2175
sRTPVQDHR	IPI00130920.1	N-Term(Dimethyl:2H(4)), S1(Phosp)	19.96	4.61733	1	1	19124.8	272350	19124.8	3	403.201	1207.59	-0.472194	24.5504	1591	1591
sRTsPVTR	IPI00225062.2	N-Term(Dimethyl:2H(4)), S4(Phosp)	28.15	0.67521	1	1	895926	2.16348e+06	1.15974e+06	2	508.265	1015.52	-1.32741	26.2411	1750	1750
sSEVVLsGDDEDYQR	IPI00553798.2	N-Term(Dimethyl:2H(4)), S7(PhospR3)	50.42	0.00453002	1	1	1.83414e+06	5.61777e+06	5579391	2	905.887	1810.77	-0.474819	55.9153	5083	5083
sskASLGsLEGEVEAEASSPk	IPI00553798.2	N-Term(Dimethyl:2H(6)13C(2)), S2(Phosp), K3(Dimethyl:2H(6)13C(2)), S8(Phosp), K21(Dimethyl:2H(6)13C(2))	19.67	13.9632	1	1	62793.4	1.32483e+06	2.24072e+06	3	777.731	2331.18	2.23229	79.8022	7431	7431
ssPkEEVASEPEEAASPTTPk	IPI00318048.5	N-Term(Dimethyl:2H(6)13C(2)), S2(Phosp), K4(Dimethyl:2H(6)13C(2)), K21(Dimethyl:2H(6)13C(2))	21.91	9.96788	1	1	458846	401939	2417019	3	787.082	2359.23	0.994298	54.2761	4549	4549
ssPPPLSGASEVDAGELGSER	IPI00857720.1	N-Term(Dimethyl:2H(6)13C(2)), S2(Phosp)	32.61	0.62679	1	1	552793	44588.1	1.73057e+06	2	1079.51	2158.01	-1.61043	69.6992	6821	6821
sSSFSEEkGEsDDEkPR	IPI00121136.6	N-Term(Dimethyl:2H(4)), K8(Dimethyl:2H(4)), S11(Phosp), K15(Dimethyl:2H(4))	39.17	0.131416	0.461538	1	626071	1.20389e+06	693778	3	697.328	2089.97	-1.35896	37.9746	2996	2996
sSsLESQGk	IPI00465706.2	N-Term(Dimethyl:2H(6)13C(2)), S3(Phosp), K9(Dimethyl:2H(6)13C(2))	26.3	1.11292	1	1	44588.1	202908	675900	2	537.786	1074.57	0.0306319	40.2816	3088	3088
sSsLkER	IPI00759925.1	N-Term(Dimethyl:2H(4)), S3(Phosp), K5(Dimethyl:2H(4))	19.95	2.87794	1	1	517025	1.99881e+06	1.92162e+06	2	475.761	950.515	-0.493287	42.8591	3272	3272
sSsMADR	IPI00130304.1	N-Term(Dimethyl:2H(4)), S3(Phosp)	26.06	0.0937704	1	1	335444	1.50048e+06	672600	2	433.174	865.341	-1.22974	27.1236	1844	1844
sSsPEPVTHLk	IPI00404970.2	N-Term(Dimethyl:2H(4)), S3(Phosp), K11(Dimethyl:2H(4))	32.82	0.383282	0.363636	1	9.56599e+06	8.35733e+06	7380846	2	663.351	1325.69	-0.850049	47.1966	4364	4364
sSsPQPk	IPI00785240.1	N-Term(Dimethyl:2H(6)13C(2)), S3(Phosp), K7(Dimethyl:2H(6)13C(2))	36.9	0.066234	0.405405	1	636452	4827.16	347660	2	441.749	882.491	-0.0499896	20.7792	1228	1228
sSsVGsSSSYPISSAGPR	IPI00230061.2	N-Term(Dimethyl:2H(6)13C(2)), S3(Phosp), S6(Phosp)	47.34	0.0108644	0.510638	1	1.96616e+06	2.54009e+06	3.03446e+06	2	954.913	1908.82	0.81503	57.8259	5461	5461
sTSAPQMSPGSsDNQSSSPQPAQQk	IPI00889927.2	N-Term(Dimethyl:2H(6)13C(2)), S12(PhospR3), K25(Dimethyl:2H(6)13C(2))	21.35	10.8817	1	1	2.88399e+06	7.71298e+06	9.52535e+06	3	895.421	2684.25	1.09429	43.4764	3875	3875
sTsPAPADVAPAQEDLR	IPI00130095.1	N-Term(Dimethyl:2H(4)), S3(Phosp)	23.69	4.19225	1	1	1.35374e+07	41627640	5.97177e+07	2	918.938	1836.87	0.822592	61.0433	5151	5151
sVPTVDsGNEDDDSSFk	IPI00756424.3	N-Term(Dimethyl:2H(6)13C(2)), S7(PhospR3), K17(Dimethyl:2H(6)13C(2))	91.19	6.66806e-07	0.538462	1	927501	3.34676e+06	4.49871e+06	2	975.939	1950.87	-3.89812	57.5387	5278	5278
sVPTVDsGNEDDDSSFkIk	IPI00756424.3	N-Term(Dimethyl:2H(6)13C(2)), S7(PhospR3), K17(Dimethyl:2H(6)13C(2)), K19(Dimethyl:2H(6)13C(2))	23.61	6.32886	1	1	8177.33	113286	126199	3	743.382	2228.13	-0.547449	60.5166	4956	4956
sVQksGVR	IPI00122450.1	N-Term(Dimethyl:2H(6)13C(2)), K4(Dimethyl:2H(6)13C(2)), S5(Phosp)	22.75	2.97959	1	1	89789.9	231190	99822.9	2	506.809	1012.61	-2.06605	4.76745	261	261
sVSPGVTQAVVEEHcAsPEEk	IPI00130920.1	N-Term(Dimethyl:2H(4)), C15(Carbamidomethyl), S17(Phosp), K21(Dimethyl:2H(4))	32.41	0.822565	1	1	1010391	4.69353e+06	2.6995e+06	3	795.381	2384.13	-0.262615	55.0499	4840	4840
tADsSssEDEEEYVVEk	IPI00123755.1	T1(Phosp), N-Term(Dimethyl:2H(4)), S4(Phosp), S6(Phosp), S7(Phosp), K17(Dimethyl:2H(4))	22.72	0.62838	1	1	6.22996e+06	7.28156e+06	4.71134e+06	2	1144.39	2287.78	4.95889	63.0268	6109	6109
tARPNSEAPLsGSEDADDSNk	IPI00756424.3	N-Term(Dimethyl:2H(4)), S11(PhospR3), K21(Dimethyl:2H(4))	20.26	10.4479	1	1	760285	1.35493e+06	4.27591e+06	3	769.019	2305.04	0.273789	44.6637	3750	3750
tAsEGsEAETPEAPk	IPI00340860.5	N-Term(Dimethyl:2H(6)13C(2)), S3(PhospR3), S6(PhospR3), K15(Dimethyl:2H(6)13C(2))	23.62	2.60989	1	1	1.00763e+06	2.04621e+06	3.31455e+06	2	868.387	1735.77	1.15918	42.8499	3538	3538
tAsFSESR	IPI00762047.1	N-Term(Dimethyl:2H(4)), S3(Phosp)	28.72	0.26909	1	1	1.9819e+06	1.34266e+06	1.54337e+06	2	498.719	996.432	-1.98921	42.7393	3785	3785
tAsNAEQYk	IPI00467327.4	N-Term(Dimethyl:2H(6)13C(2)), S3(Phosp), K9(Dimethyl:2H(6)13C(2))	34.46	0.174608	1	1	204322	542065	1.3839e+06	2	582.299	1163.59	-1.16931	43.256	3420	3420
tAsPPPPPk	IPI00605037.1	N-Term(Dimethyl:2H(6)13C(2)), S3(Phosp), K9(Dimethyl:2H(6)13C(2))	34.48	0.208863	1	1	1.49071e+06	1.67644e+06	1.57267e+06	2	522.309	1043.61	-0.263372	44.6018	3367	3367
tAsPPPPPkR	IPI00605037.1	N-Term(Dimethyl:2H(4)), S3(Phosp), K9(Dimethyl:2H(4))	33.32	0.315947	1	1	19124.8	255645	19124.8	3	397.896	1191.67	-0.961039	33.8606	2581	2581
tDALstPPSPPIFcASASTQQLLkIIFk	IPI00228330.1	T1(Phosp), N-Term(Dimethyl), S5(Phosp), T6(Phosp), C14(Carbamidomethyl), K24(Dimethyl:2H(6)13C(2)), K28(Dimethyl:2H(6)13C(2))	29.32	2.15194	1	1				3	1124.57	3371.68	-5.13171	105.446	10976	10976
tGDLGIPPNPEDRsPsPEPIYNSEGk	IPI00830797.1	N-Term(Dimethyl:2H(6)13C(2)), S14(PhospR3), S16(PhospR3), K26(Dimethyl:2H(6)13C(2))	43.22	0.0819795	0.418605	1	6153698	13106864	2.06904e+07	3	1000.14	2998.41	0.011208	67.0092	6457	6457
tGsEsSQTGASATSGR	IPI00221581.1	N-Term(Dimethyl:2H(4)), S3(Phosp), S5(Phosp)	19.89	2.39644	1	1	1.51928e+06	2.80233e+06	1.68227e+06	2	838.328	1675.65	-1.82227	33.717	2669	2669
tNTNVNcPIEcFMPLDVQADRDDsRE	IPI00113539.2	N-Term(Dimethyl:2H(4)), C7(Carbamidomethyl), C11(Carbamidomethyl), S24(Phosp)	74.38	4.56964e-05	1	1	10862.2	3.00595e+06	10862.2	3	1070.13	3208.37	0.816479	82.761	7807	7807
tPEELDDsDFETEDFDVR	IPI00112963.1	N-Term(Dimethyl:2H(4)), S8(Phosp)	63.38	0.000245051	0.587302	1	1.02803e+06	4.43021e+06	3.34927e+06	2	1135.96	2270.92	0.0934446	77.3633	7210	7210
tPGDFNYAYQkPENAAGsPDEEDYDYESQEk	IPI00130920.1	N-Term(Dimethyl:2H(6)13C(2)), K11(Dimethyl:2H(6)13C(2)), S18(Phosp), K31(Dimethyl:2H(6)13C(2))	24.79	5.54048	1	1	10862.2	810497	458613	3	1249.23	3745.67	0.0981228	64.1006	5797	5797
tPsASHEEQQE	IPI00116331.1	N-Term(Dimethyl), S3(Phosp)	23.6	0.550228	1	1	1.75777e+06	1.4928e+06	1.32893e+06	2	675.765	1350.52	0.775963	38.4128	2779	2779
tQPDGTSVPGEPAsPISQR	IPI00263048.2	N-Term(Dimethyl:2H(6)13C(2)), S14(Phosp)	33.16	0.612132	1	1				2	1020.5	2039.99	2.31475	54.0831	4788	4788
tREQEssGEEDNDLSPEER	IPI00856140.1	N-Term(Dimethyl:2H(4)), S6(Phosp), S7(Phosp)	28.51	0.534261	1	1	3.17391e+06	5325909	8.92046e+06	2	1199.96	2398.92	-0.234206	52.3376	4298	4298
tRHSPtPQQSNR	IPI00605037.1	N-Term(Dimethyl:2H(4)), T6(Phosp)	23.59	2.93665	1	1	234808	741208	338263	2	760.867	1520.73	-0.432348	22.4929	1345	1345
tSSIksPk	IPI00759925.1	N-Term(Dimethyl:2H(6)13C(2)), K5(Dimethyl:2H(6)13C(2)), S6(Phosp), K8(Dimethyl:2H(6)13C(2))	20.39	3.40004	1	1	1.22897e+06	1.87712e+06	2.90761e+06	2	518.345	1035.68	0.428901	43.8446	3282	3282
tSSkEssPVPsPTLDR	IPI00319830.7	N-Term(Dimethyl:2H(6)13C(2)), K4(Dimethyl:2H(6)13C(2)), S6(Phosp), S7(Phosp), S11(Phosp)	24.88	2.89929	1	1	1.82957e+06	2.81088e+06	7.05058e+06	2	1000.45	1999.9	1.25566	53.9545	4779	4779
tSSkEssPVPsPTLDRk	IPI00319830.7	N-Term(Dimethyl), K4(Dimethyl), S6(Phosp), S7(Phosp), S11(Phosp), K17(Dimethyl)	31.89	0.530495	1	1	484260	751704	546502	3	713.982	2139.93	-2.48052	46.6427	3441	3441
tSSLPESsPSk	IPI00874516.1	N-Term(Dimethyl:2H(6)13C(2)), S8(PhospR3), K11(Dimethyl:2H(6)13C(2))	32.64	0.380335	0.363636	1	2.14866e+06	6226769	7.3274e+06	2	636.339	1271.67	-0.146748	42.0197	3690	3690
tSsLTHSEEk	IPI00135190.3	N-Term(Dimethyl:2H(4)), S3(Phosp), K10(Dimethyl:2H(4))	27.73	0.878694	1	1	357442	1.04209e+06	439734	2	631.81	1262.61	0.413306	31.8345	2366	2366
tTRsPDTSAYcYETMEk	IPI00130920.1	N-Term(Dimethyl:2H(4)), S4(Phosp), C11(Carbamidomethyl), K17(Dimethyl:2H(4))	20.63	7.36174	1	1	6839.71	172624	6839.71	3	728.654	2183.95	0.128604	55.3303	4328	4328
tVGTNTPPsPGFGR	IPI00378438.6	N-Term(Dimethyl:2H(6)13C(2)), S9(Phosp)	38.44	0.109928	0.473684	1	674526	1695350	5.68915e+06	2	752.374	1503.74	1.00784	59.0625	5143	5143
tVIRLPSGsGPAsPTTGSAVDIR	IPI00553798.2	N-Term(Dimethyl:2H(4)), S9(Phosp), S13(Phosp)	50.02	0.0162938	1	1	1.58406e+06	3.73314e+06	4.03331e+06	3	811.07	2431.19	0.678311	69.9602	5817	5817
tVIsPR	IPI00785240.1	N-Term(Dimethyl:2H(6)13C(2)), S4(Phosp)	26.38	0.513452	1	1	1.25235e+06	2.44061e+06	3.31063e+06	2	394.726	788.445	-1.11279	49.0056	4132	4132
tVLEsGGETGDGDNDTTk	IPI00113635.7	N-Term(Dimethyl:2H(4)), S5(Phosp), K18(Dimethyl:2H(4))	76.43	1.69768e-05	0.526316	1	659069	1.27441e+06	658715	2	970.434	1939.86	-0.602547	45.0266	3745	3745
tVsQESLTPGk	IPI00400168.2	N-Term(Dimethyl:2H(6)13C(2)), S3(PhospR3), K11(Dimethyl:2H(6)13C(2))	34.21	0.304173	1	1	402637	1.26412e+06	3.179e+06	2	649.863	1298.72	0.00672683	47.9582	4142	4142
vAAAPTQkssssEDsssEEEEGQR	IPI00761417.1	N-Term(Dimethyl:2H(6)13C(2)), K8(Dimethyl:2H(6)13C(2)), S9(PhospR3), S10(PhospR3), S11(PhospR3), S12(PhospR3), S15(PhospR3), S16(PhospR3), S17(PhospR3)	24.98	0.312287	1	1	657205	851151	4.6982e+06	3	1043.34	3128.01	0.136298	38.3616	3215	3215
vAEPEEsEAEEPAAEGR	IPI00226263.5	N-Term(Dimethyl:2H(6)13C(2)), S7(Phosp)	50.72	0.00575988	1	1	376249	566868	1.46037e+06	2	958.423	1915.84	1.79883	53.1343	4400	4400
vDIITEEMPENALPsDEDDkDPNDPYR	IPI00117811.3	N-Term(Dimethyl:2H(6)13C(2)), S15(Phosp), K20(Dimethyl:2H(6)13C(2))	37.24	0.327321	1	1				3	1090.5	3269.5	-1.00687	76.1677	7766	7766
vEEEQEADEEDVsEEEAEDREGASk	IPI00121341.1	N-Term(Dimethyl:2H(4)), S13(Phosp), K25(Dimethyl:2H(4))	96.41	2.13201e-07	0.53125	1	19124.8	569022	19124.8	3	994.751	2982.24	1.67826	48.816	4175	4175
vESTSVGSIsPGGAk	IPI00125501.1	N-Term(Dimethyl:2H(6)13C(2)), S10(Phosp), K15(Dimethyl:2H(6)13C(2))	38.78	0.130487	1	1	1.14146e+06	1.36976e+06	2.88881e+06	2	764.415	1527.82	-0.445368	54.4749	4848	4848
vIENTDGsEEEMDAR	IPI00114894.1	N-Term(Dimethyl:2H(6)13C(2)), S8(Phosp)	45.61	0.0125002	1	1	14170.5	591372	1.87367e+06	2	905.883	1810.76	-0.356557	53.9847	4512	4512
vLsPLRsPPLLGSESPYEDFLSADSk	IPI00130920.1	N-Term(Dimethyl:2H(4)), S3(Phosp), S7(Phosp), K26(Dimethyl:2H(4))	73.64	8.04043e-05	0.689189	1	283497	1.92574e+06	10862.2	3	1010.17	3028.49	2.80196	92.9287	8904	8904
vNHEPEPASGAsPGATIPk	IPI00114352.1	N-Term(Dimethyl:2H(6)13C(2)), S12(Phosp), K19(Dimethyl:2H(6)13C(2))	31.93	0.890576	0.375	1	567127	921256	1.34364e+06	3	671.019	2011.04	-1.90161	56.0569	5052	5052
vPssDEEVVEEPQSR	IPI00459443.5	N-Term(Dimethyl:2H(6)13C(2)), S3(PhospR3), S4(PhospR3)	30.45	0.474181	1	1	11451.6	880115	2.22945e+06	2	941.901	1882.79	2.38473	53.7684	4826	4826
vSsPVLETVQQR	IPI00785240.1	N-Term(Dimethyl:2H(6)13C(2)), S3(Phosp)	20.66	7.81616	1	1	2.02222e+06	2.77581e+06	4.51058e+06	2	729.891	1458.77	0.0146915	61.0159	5384	5384
vTsPTkV	IPI00122450.1	N-Term(Dimethyl), S3(Phosp), K6(Dimethyl)	21.4	2.37543	1	1	3.97116e+06	5.60201e+06	7.1883e+06	2	434.232	867.457	-1.7769	46.0681	3754	3754
vVDYSQFQEsDDADEDYGR	IPI00875965.1	N-Term(Dimethyl:2H(6)13C(2)), S10(PhospR3)	64.84	0.000186916	0.6	1	7.24336e+06	8.2433e+06	19881550	2	1177.48	2353.95	0.337492	64.3419	6087	6087
vVDYSQFQEsDDADEDYGRDSGPPAkk	IPI00341869.5	N-Term(Dimethyl), S10(Phosp), K26(Dimethyl), K27(Dimethyl)	24.67	4.58632	1	1	407818	965151	774443	4	796.351	3182.38	-0.604449	56.857	4485	4485
yGLQDsDEEEEEHPPk	IPI00464141.2	N-Term(Dimethyl:2H(6)13C(2)), S6(PhospR3), K16(Dimethyl:2H(6)13C(2))	25.29	2.79739	1	1	11451.6	455222	676366	3	685.313	2053.92	1.06809	50.8392	4474	4474
yGPSSVEDTTGSGAADAkDDDDIDLFGsDDEEESEEAk	IPI00320208.3	N-Term(Dimethyl:2H(4)), K18(Dimethyl:2H(4)), S28(Phosp), K38(Dimethyl:2H(4))	90.62	1.19966e-06	0.417582	1	41012553	39713391	98872244	3	1381.59	4142.76	2.82661	79.103	8068	8068
yGPSSVEDTTGSGAADAkDDDDIDLFGsDDEEESEEAkk	IPI00320208.3	N-Term(Dimethyl), K18(Dimethyl), S28(Phosp), K38(Dimethyl), K39(Dimethyl)	115.76	3.3079e-09	0.439655	1	1.72304e+07	2.19132e+07	1.78519e+07	3	1429.6	4286.79	-2.49011	70.8763	7199	7199
yHGHsMSDPGVSYR	IPI00337893.2	N-Term(Dimethyl:2H(4)), S5(PhospR3)	28.27	0.603489	1	1	154166	234742	167411	3	568.909	1704.71	-1.35409	43.9985	3272	3272
yVEsDDEkPTDENVNEk	IPI00322707.5	N-Term(Dimethyl:2H(6)13C(2)), S4(Phosp), K8(Dimethyl:2H(6)13C(2)), K17(Dimethyl:2H(6)13C(2))	21.5	9.90593	1	1	1.80869e+06	1.37781e+06	5.71386e+06	3	733.694	2199.07	-1.51576	50.0903	4271	4271
