# Supplementary material for: New insights in osteogenic differentiation revealed by mass spectrometric assessment of phosphorylated substrates in murine skin mesenchymal cells
Source: BMC Cell Biol. 2013 Oct 22;14:47. doi: 10.1186/1471-2121-14-47 (PMC3819743; doi:10.1186/1471-2121-14-47)
Supplement: Additional file 6 — Motifs and Pre-selected genes used in RT-PCR experiments. The motifs listed were used to search for correspondents in the promoter region of the pre-selected genes. Those which displayed at least one match matches for the sequences (SP1, c-Myc e NF-ƙB) were selected for the qRT-PCR analysis. [file 1471-2121-14-47-S6.xls]

## Sheet: MOTIFS
nMYC	CACGTGGC
	CACGCGG
NFKb1	GGGGATTCCCC
	GGGGGACTCCC
SP1	GGCGGGGT
	GGGTTTCA
	GGTACTAA
	CCCCGCCCCC
	TTCTTTTTAT

## Sheet: BMP-2
Region	Analysis	Type	Length (bp)	Sequence (bp)
ENSMUSR00000182165	Ensembl Regulatory Build	RegulatoryFeature	1.832	GCCCAATGAGGGAACTCAGAGGCCAGTGGACTCTGGATTTGCCCTAGTCTCCCGCAGCTG
				TGGGCGCGGATCCAGGTCCCGGGGGTCGGCTTCACACTCATCCGGGACGCGACCCCTTAG
				CGGCCGCGCGCTCGCCCCGCCCCGCTCCACCGCGGCCGCCCCGTAGGGCGCGCCGTCCAC
				ACCCCTGCGCGCCGCTCCCGCCCGCCCGGGGATCCCCGGCGCGCTGCGCCTCCGAGGGGG
				AGGTGTTCGGCCACGGCCGGGAGGGAGCCGGCAGGCGGCGTCTCCTTTAAAAGCCGCGAG
				CGCCGCGCCACGGCGCCTCCGTCGTCGCCGCCGGAGTCCTCGCCCTGCCGCGCAGAGCCC
				TGCTCGCACTGCGCCCGCCGCCGCTGCGCTTCCCACAGCCCGCCCGGGATTGGCAGCCCC
				GGACGTAGCCTCCCCAGGCGACACCAGGCACCGGACGCCCTCCCGGCGAAAGACGCGAGG
				GTCACCCGCGGCTTCGAGGGACTGGCACGACACGGGTTGGAACTCCAGACTGTGCGCGCC
				TGGCGCTGTGGCCTCGGCTGTCCGGGAGAAGCTAGAGTCGCGGACCGACGCTAAGAACCG
				GGAGTCCGGAGCACAGTCTTACCCTCAATGCGGGGCCACTCTGACCCAGGAGTGAGCGCC
				CAAGGCGAGCGGGCGGAAGAGTGAGTGGACCCCAGGCTGCCACAAAAGACACTTGGCCCG
				AGGGCTCGGAGCGCGAGGTCACCCGGTTTGGCAACCCGAGACGCGCGGCTGGACTGTCTC
				GAGAATGAGCCCCAGGACGCCGGGGCGCCGCAGCCGTGCGGGCTCTGCTGGCGAGCGCTG
				ATGGGGGTGCGCCAGAGTCAGGCTGAGGGATGCAGAGTGGCGGCCCGCCCGCCACCCAGA
				TCTTCGCTGCGCCCTTGCCCGGACACGGCATCGCCCACGATGGCTGCCCCGAGCCATGGG
				TCGCGGCCCAGCTAACGCAGAACGTCCGTCCCTCGCCCGGCGAGTCCCGGAGCCAGCCCC
				GCGCCCCGCCAGCGCTGGTCCCTGAGGCCGACGACAGCAGCAGCCTTGCCTCAGCCTTCC
				CTTCCCGTCCCGGCCCCGCACTCCTCCCCCTGCTCGAGGCTGTGTGTCAGCACTTGGCTG
				GAGACTTCTTGAACTTGCCGGGAGAGTGACTTGGGCTCCCCACTTCGCGCCGGTGTCCTC
				GCCCGGCGGATCCAGTCTTGCCGCCTCCAGCCCGATCACCTCTCTTCCTCAGCCCGCTGG
				GCCCACCCCAAGACACAGTTCCCTACAGGGAGAACACCCGGAGAAGGAGGAGGAGGCGAA
				GAAAAGCAACAGAAGCCCAGTTGCTGCTCCAGGTCCCTCGGACAGAGCTTTTTCCATGTG
				GAGACTCTCTCAATGGACGTGCCCCCTAGTGCTTCTTAGACGGACTGCGGTCTCCTAAAG
				GTAGAGGACACGGGCCGGGGACCCGGGGTTGGCTGGCGGGTGACACCGCTTCCCGCCCAA
				CGGCGCAGGGCGCCTGGGAGGACTGGTGGAGTGGAGTGGACGTAAACATACCCTCACCCG
				GTGCACGTGCAGCGGATCCCTAGAGGGGTTAGGCATTCCAAACCCCAGATCCCTCTGCCT
				TGCCCACTGGCCTGCGACCTTCCTCCAGCCGGTTCCTCCTCCCCAAGTTT
Region	Analysis	Type	Length (bp)	Sequence (bp)
ENSMUSR00000145621	Ensembl Regulatory Build	RegulatoryFeature	242	CAGACGGTCAATGCTCTTTTTAATTGGGAGTTAAGACCAAGCCCCAAGTAAGAAGTCCGG
				CTGGGACTTGGGGGTCCTCCATCCTCTTGATCATCCAGGCTGTAGCCCGCGAATATGACA
				TGCCAGGAGGGCATCCTGGAGAAGGCCAGCGAGCTCTATGGGAGCCGAGGCCGCGGGGGC
				GGGCGGAGGACTGGGCGGGGAACGTGGGTGACTCACGTCGGCCC
Region	Analysis	Type	Length (bp)	Sequence (bp)
ENSMUSR00000129843	Ensembl Regulatory Build	RegulatoryFeature	570	CCCCAGGTCCTCCTGGGCGGCGCGGCCGGCCTCATTCCAGAGCTGGGCCGCAAGAAGTTC
				GCCGCGGCATCCAGCCGACCCTTGTCCCGGCCTTCGGAAGACGTCCTCAGCGAATTTGAG
				TTGAGGCTGCTCAGCATGTTTGGCCTGAAGCAGAGACCCACCCCCAGCAAGGACGTCGTG
				GTGCCCCCCTATATGCTAGATCTGTACCGCAGGCACTCAGGCCAGCCAGGAGCGCCCGCC
				CCAGACCACCGGCTGGAGAGGGCAGCCAGCCGCGCCAACACCGTGCGCAGCTTCCATCAC
				GAAGGTGAGCGGGCGGCGGGTGGCGGGGCGGGGACGGCGGGCGGGCGGAGACTAGGCGGG
				CAGCCCGGGCCTCCACTAGCACAGTAGAAGGCCTTTCGGCTTCTGTACGGTCCCCTCTGT
				GGCCCCAGCCAGGGATTCCCCGCTGGTGAGTCCTCACCCTTTCCTGGCAAGTAGCCAAAA
				GACAGGCTCCTCCCCCTAGAACTGGAGGGAAATCGAGTGATG
Region	Analysis	Type	Length (bp)	Sequence (bp)
ENSMUSR00000129825	Ensembl Regulatory Build	RegulatoryFeature	229	CCAAAGAACAGAGAATTCATTTAAACTGGATTCACTTCTAGGTCCCATGCGTTTACACTC
				ATTTCCACCACAAGAGGGCAGCCATCTCTAAAAAAACAACAGTCGAGTGCTCTTCAGAGA
				AATTGGGCCAAACTTGAGGAAAGTTCCTGGGAAAGGCTTTTTAGCAGCACCTCTCTGGGC
				TACAAAAAAGAAGCCAGCAGGCACCACCAAG
Region	Analysis	Type	Location	Length (bp)	Sequence (bp)
craMmus120712	cisRED atomic motifs	craMmus120712	2:133378046-133378054	9	CCCGCCCGG
craMmus120697	cisRED atomic motifs	craMmus120697	2:133378047-133378052	6	CCGCCC
craMmus120683	cisRED atomic motifs	craMmus120683	2:133378023-133378031	9	CGCCGCCGC
craMmus120671	cisRED atomic motifs	craMmus120671	2:133377973-133377981	9	CGCCGCCGG
craMmus120650	cisRED atomic motifs	craMmus120650	2:133377948-133377956	9	CGCCGCGCC
craMmus120641	cisRED atomic motifs	craMmus120641	2:133377947-133377952	6	GCGCCG
craMmus120598	cisRED atomic motifs	craMmus120598	2:133377922-133377933	12	GCGGCGTCTCCT
craMmus120582	cisRED atomic motifs	craMmus120582	2:133377902-133377912	11	GGCCGGGAGGG
craMmus120572	cisRED atomic motifs	craMmus120572	2:133377866-133377871	6	GCGCGC
craMmus120558	cisRED atomic motifs	craMmus120558	2:133377855-133377868	14	GGGGATCCCCGGCG
craMmus120546	cisRED atomic motifs	craMmus120546	2:133377864-133377871	8	CGGCGCGC
craMmus120536	cisRED atomic motifs	craMmus120536	2:133377864-133377869	6	CGGCGC
craMmus120519	cisRED atomic motifs	craMmus120519	2:133377848-133377858	11	CCCGCCCGGGG
craMmus120496	cisRED atomic motifs	craMmus120496	2:133377845-133377852	8	CCGCCCGC
craMmus120481	cisRED atomic motifs	craMmus120481	2:133377845-133377850	6	CCGCCC
craMmus120469	cisRED atomic motifs	craMmus120469	2:133377844-133377851	8	CCCGCCCG
craMmus120451	cisRED atomic motifs	craMmus120451	2:133377843-133377852	10	TCCCGCCCGC
craMmus120430	cisRED atomic motifs	craMmus120430	2:133377842-133377851	10	CTCCCGCCCG
craMmus120416	cisRED atomic motifs	craMmus120416	2:133377841-133377852	12	GCTCCCGCCCGC
craMmus120394	cisRED atomic motifs	craMmus120394	2:133377841-133377850	10	GCTCCCGCCC
craMmus120380	cisRED atomic motifs	craMmus120380	2:133377834-133377841	8	GCGCGCCG
craMmus120360	cisRED atomic motifs	craMmus120360	2:133377837-133377842	6	CGCCGC
craMmus120342	cisRED atomic motifs	craMmus120342	2:133377814-133377822	9	GGCGCGCCG
craMmus120326	cisRED atomic motifs	craMmus120326	2:133377815-133377820	6	GCGCGC
craMmus120291	cisRED atomic motifs	craMmus120291	2:133376959-133376966	8	GGGGGTCC
craMmus120266	cisRED atomic motifs	craMmus120266	2:133376788-133376800	13	TAGAGTTATTTTA
craMmus120248	cisRED atomic motifs	craMmus120248	2:133376759-133376779	21	GTTGCTAATCCGATTTAGGTG
craMmus120232	cisRED atomic motifs	craMmus120232	2:133376682-133376694	13	AGACAGCCTTCCT

## Sheet: Osterix
Region	Analysis	Type	Length (bp)	Sequence (bp)
ENSMUSR00000156681	Ensembl Regulatory Build	RegulatoryFeature	229	TTTGAATTTGATCCCAGAGAAAGCCTTTGCCCACCTACTTTTTCAGGAGGGGCACCTCCA
				AACCAAAATCCTCCTGTTAGGTGGGCTCTCCCCCAAAGAGCACGTTTAAGATGGCAGCTG
				CAAGCTCTCTGTAACCATGACGACAAGGGGATAACCTGGTGAGGTCACAGGGTATGAGAA
				GAGGATCAGGGGAGGAACCTGATCTGCAGTC
Region	Analysis	Type	Length (bp)	Sequence (bp)
ENSMUSR00000156024	Ensembl Regulatory Build	RegulatoryFeature	252	CTCTAGCTCCTGACAGTTGGGGCAGTCGCAGGTAGAACGCCCTGCCCCACTGCCCGCATA
				TCCACCGCTGCCCCCTGTGCCAGCACCCCGAGGGGGTTTGGCTGCACCACTCCCCTCCAG
				TTGCCCACTATTGCCAACCGCCTTGGGCTTATAGACATCTTGGGGTAGGACATGCTGGGG
				CCCTGGTTGCAAGAGGTGGGGCGCTGGGTAGGGAGCTGGGTTAAGGGGAGCAAA
Region	Analysis	Type	Length (bp)	Sequence (bp)
ENSMUSR00000024554	Ensembl Regulatory Build	RegulatoryFeature	1.282	GTCCAGGCTTAGCACAGCCCCCCACTAACTGCACTAGAGGGCGCGATGGCCCGGGCGACG
				CAGCGACTACAGCCCAATGGCACCCACCCCCAGGGCTCCGAGCATTTTGCTTTAGGTTTA
				CCACCGCCCCTCCTGAGACCTGAGCGAGCAAACTCAGGCAGCGCTCCAGTCGCGGTCAGA
				GACTTCTAAGGGCACCACACACACACACACACACACACACACACACACACACACACACAC
				ACACACACACACATACACCGCCCCAACATACTGTCTGGGAGGCATCGCCGGAGCCTGAGC
				TCGCCCTCCGGAGCAGGGCGCCCCGGGCCGGTAACCAGGCGCACATGGCCCGCCCGGCCC
				TGTTTGTCCTGGCATCGCGCCGCCGCTATTTGAGGCGGTTTTTATCTCCCAGAAACCAGC
				AAAACCCCAAGCCGAGTCTAGCAAGATGAAAGGGGCCGAGGGGCCTGGGAGGGGAGGACC
				GCGAGGCTGCGGCGGGCGGGAGCTGGCACCGGACAGGCGGAGCCCGGGAGGCAACAGGGC
				CAGCCCTTGGGGGGTCTTGTGAACCACGGGATCCGGGGTCCGCTCTCGCCCTCTGCCTTC
				TGGGTGCGCGCCTCGGCATCCCCACGTCCTGCCCACTCCCCCTGGTCTCCTTCGACACTT
				CTTCGGAACTCGGATTTCTTCAAAGCGCCTTTGAAGCCGCGCGCCCGGCCAGAGGGCTGA
				GATCTTGCACCTGGGCAAGAGCAGGGGTAGCGCGGGGTGGGGTCGCCTTCGGGTTCCGCG
				CCTCCACTGCGGCAGCGGGGTGGACGGCGGTCCCAGAGCAGATGCCTGGGAAAGCGCTCC
				ATGCACCCCCTCAGCCCAGCGGGGGAGCCCTGGGGCAGGGGCCGCACAAAGCCCTATTGT
				GGCTTGGGGACGTAGGCCACAGAGTGGCTTTTGTTTCTCCACTAACTCCGAGGCAGGCAC
				GACTGATTGCAGGCCCCGGGCAGGGGGCGGGTTAGGTGCCAGGCAGGTCAGCCAGCCGGG
				AGTCTCACCACAGCCGCGCTGGGGCTGCGCTGCGCGCTAATCCATACTGTGACCCCAGTT
				CTCATACTCCGGCCGGATCATTGCCCAGACCAAGGTTGGTGGACTGAGAAATCGCCCCGG
				AAGAAAGCACTCGGCCTTCCTGACTCTG
Region	Analysis	Type	Length (bp)	Sequence (bp)
ENSMUSR00000024503	Ensembl Regulatory Build	RegulatoryFeature	508	GCCTGGCAAGAGGACCCTGGAGCTGGAGACCTTCCTCTACCCAGCTCAGATCTCTAGCAG
				GTTGCTCTGCTCTGGGCTGCCTCCGTGGGCTTTTTCTGGGGGTGCAGGCGAAGTGGAAGA
				TCGGGGCGGCTGATTGGCTTCTTCTTCCCCGACGCTGCGACCCTCCCCCAGCTCCTTAGG
				GCCACTTGGGGGCGGTCCCGGGCCTGGCTCCCCGTGGGTGCGCTGATGTTTGCTCAAGTG
				GTCGCTTCTGGTAAAGCGCTTGGAACAGAGCAGGCAGGTGAACTTCTTCTCCCGGGTGTG
				AGTGCGCACGTGGCGCTCCAGCTCGTCAGAGCGAGTGAACCTCTTGCCGCAGAAAAGCCA
				GTTGCAGACGAAAGGCCTCTCGCCAGTGTGCCAGCGCAAGTGGGCTTTCAGATGCGAAGC
				CTTGCCGTACACCTTGCCGCACCCAGGGAT

## Sheet: RunX-2
Region	Analysis	Type	Length (bp)	Sequence (bp)
ENSMUSR00000176597	Ensembl Regulatory Build	RegulatoryFeature	359	TGGCTTTCTGTTAGCTAGCACGATCCTAATCAATTACTGTACCGCCGTGATTGATCTCTT
				ATCTGCAAAAACCCACTGACACCCCTGGGAATGATGGACTCTTTCCTGGGTCCGTGAAAT
				TACACAGACTTGGAAAAGTGCCTGTAGGGGGCGCTGTCTAAATATGTGATGGACATAGCA
				GTTCCCGCAGGCTGCTCAGGTAGGAACATGGTATGATTGTGCTTACTTGTATATCCATCA
				CATTCATTCCTAATATTGATCTATAATTCATTAAGGAAGAAAGAGAGAGATGGAGGGAAG
				GAGAAATGAGGAGAAAGGAGAAAGGGAAA
ENSMUSR00000176598	Ensembl Regulatory Build	RegulatoryFeature	440	AAAACCAATGAATGAATGACATGAAGCCCGGGGGAAGCTCAGTTGATCAAGGGCTTGCCT
				GCTGAGCATCAGACCTTGAGTTTGATGCCAGCATCACATAAATACTGTGACAGTACATAG
				CCAAAACTCTGGTGCTTGGGAGGCAGAGGCAAGAAGAGTGGCAGCTCAAGGTCATTCTCG
				GTAGCTCAAGGTCATCTGCAGCTACAAAGTGAGTGTGAGACAGCCTGGGCCAAGTGACAC
				TCTGCCTCAAACAAACAAATAAGAGGCACGAACCATTCCCATGTGAAAACATAGCTAAAC
				CGTTGAATAATTACACTGAGCCGAGAGCATCCAAGCACCCAACCTCACTTCCCCAAAGAA
				TATACTGTTTGATTGATTTCTACAAAATACAAAGGACTCCACAG
ENSMUSR00000176599	Ensembl Regulatory Build	RegulatoryFeature	165	ACCCAGGCTTAGATATAGCTGTCTCTTGTGAGACTATGCTGGGGCCTAGCAAACACAGAA
				GTGGATGCTCACAGTCAGCTATTGGATGGATCACAGGGCCCCCAATGGAGGAGCTAGAGA
				AAGAAAAGTACCCAAGGAGCTAAAGGGATCTGC
ENSMUSR00000081759	Ensembl Regulatory Build	RegulatoryFeature	309	GGGATTTCAGTGTGTGAAATGCATTTGTCATACACAGTGACTGCTTAAAAGCAATGTAAG
				AGTTAATAAAACCTTCTGTCTCACAAACCAGAAGACAGTAGCCATAAGACAGTCCAGCCC
				AGCCCAGCCCAGCCCAGCCCTGCCCAGCCCTGCCCTGCCCAGCCCAGCCCAGCCCTGCCC
				AGCCCTGCCCAGCCCAGCCCAGCCCTGCCCCGCCCAGCCCAGCCCAGCCCAGCCCAGCCC
				AGCCCAGCAATTGTGAAAAGTCTCACCTGCCTGGCTCTTCTTACT
ENSMUSR00000176600	Ensembl Regulatory Build	RegulatoryFeature	353	TCTTTTGGTATCTCAGTGTCACCCCAGTGATAATTACTAGTTTGGGGGAACCCTCTTAAC
				CTCCACTTTGGCGACACTGTCGATCTAATCTGATAAAACAGTTAGCAACCAGTTTCAGTT
				GCTCAGGGTACAAGAAGGATGGGGGTCGGGGTCAAGGGGTCAAGGTCAAGAGCTCCGTTC
				TCCTGGCTTCCTACAGATGTGCTTCATTCCAAAGCTGCAGTCTCCAGTCCCAGCCACAGC
				TGGACAGCTTGCAAACAAATGTAGCTGCCATAAGGAAGAACTGAAAGAGCCTTGCTCGGG
				AAGCAGTAGTAGCAGCAGCAGCA
ENSMUSR00000176601	Ensembl Regulatory Build	RegulatoryFeature	450	GAGGCAGAAGCTCAGAAGGAAGCTGTGGAGCTGACAGGGGGTGGGCAAAGAGACAGCATG
				TATCTAGTTCCTGGGGAAGAGACAGTGTGGTCTCTTTGAGGACCTGGCAGATAGTGTCTT
				TATGGAGGCTGACCAAATGCTGAATGTAGCCTGAGATGAGAACGCAGAAGTAGGAGGAGC
				CAGGTGACACGAGAGCTGCTGCTGCCGGCCTGCGCTGGAACCACCAGCATTCACTAAGTG
				CAAAGGAAGGTCATTCCGCCTTAGTTTTTTGTTCTGCTTTGTTTGTTTAATGGGGTGGCA
				CAATCAGTCAGTGGTGCATTGAAAACTCTCCCTTCTGACAGCATCATAACAGAAAAAGGG
				CAGGAATCCAGCCGAGGGCCAGACCCAGGGAAGGACGTGCAGGGAAAACAGCAG
ENSMUSR00000176602	Ensembl Regulatory Build	RegulatoryFeature	314	TTGGGAATCCTAAATGCTATGCTTAAGATATGTCTGTAGTCTTTGCAGAACTCACGCAGG
				TGGGGCCACCAGGAAGTGAGGGAGAGTGTGTGACACGTCCAAGAGTCAAGTGCACATGGA
				ACCAACGGGGAAGATGGGTCAGAATGCGTGGAAGAAAGTGCCCTGCAGGGGTCGCTGTGG
				AGAACAGACACATAGGTGGGCCCCAAAAGAGTTCTGAGTCTGCTCCTGCTGCAAAGACCC
				CAAGAAGCTTTCTGGGAGAGCCTTTTATCCCGGGTGCAAGGGGATGAAAT
ENSMUSR00000176603	Ensembl Regulatory Build	RegulatoryFeature	163	AGCCAATACCAGACATTTTTGCATGTTTGTTTTTTAGCAATCTAGGGGATGGTTAAATAA
				GAAAGAAAGAAAGAGAGAGAGAGAGAGAGAGAGAGAGAGAGAGAGAGAGAGAGAGAGAGA
				GAGAAGAGAGAGAGAGAGAGAGAGAGAGAGA
ENSMUSR00000176604	Ensembl Regulatory Build	RegulatoryFeature	431	CACAGACTGGTCACCCATGCTATCAAAATGACACTTTCTGGTGCAACTGGTGGTATGGGG
				ATGTTGACCGGAGAGAAGTGAGAGACAAGATGTAGATCTACCCAATTCCAGATCCTCCAT
				TTCCAGTAAGAAAGTAAGTACTGGATAACGCTGAGACACTGGCCATAGCTGGTTTTTCCA
				GCTCCATAAAGAGCAAAGCAAAGGGCTCAATAATCTGGTTTGAGGCGGCTCTTGCCACCA
				AGAGCCACTTTAGATGCAGCTTCTGAGCACTGACCTTCAACAAAATGAAAGGGGCAATCT
				GGGTTTCATTTTTCATTATTCCTCATGTTGTCATGCTGGTTTGCTGAAAGGTGGGGGTGG
				GGGGCCTTGGATTTATGTTCACCACAACCATATAG
ENSMUSR00000176605	Ensembl Regulatory Build	RegulatoryFeature	974	AAGTAACGGGAACCAGTGCCGGCCGAGGAGGGCGCGAATGTCCCGTCTGTCCCCGCTCTC
				CCGCGTCCATCCCCAAGTTTACTGAGCACTCTCAACCTACGCTCCTCGATTGGCACCTCA
				TCTCGCCCCAGGCGCAAGCGCCCTCCGGTGCTGGCACCCTGCAGGCAACCGGGCCAAGCC
				GGGGAGCAGCCGGGAGTGCCAAACGGCAACCAATCCGGGAAAGGGACACCTAGTTCGGGG
				TAGAGGCCTGCGTCTGCAAAGGGGAAAGCGGGAAGGAGCGCACAGAATCCCGGAGAGGAG
				AGGCCGGGATGCCCGTGTGGAGTGAGGAGACCCCGGGAGAAGGGGGCGGGAGGAAGCTTG
				CAGCTCACAGTGGGCGCCTCGGGGCGTCTGGGGGCCCAGGAGTCTCACAGCAGGGAAAGA
				GGCAAGAACCGCGCCTGGAAGACTGAAGGATGAAGAAGCAAGGGAACCTAGGCTTACATG
				GTAGTGGGCGCACAGGTGAGAAGGGGGATCTGCTCGCGGTGGCCGCTGCGGGGTATGTAG
				ATCAGAGCCACCTCGGTCCCCTGAGTGGAGCCACCAAGGCTGGAGTCTTGGAGGACACCC
				ATGGGCACCGAGACCACGGCGGGAAGGTTCCATGGGGCCGGGCCAGGATCTGGGGGTGAC
				CAGTCTCTTACCTTGAAGGCCACGGGCAGGGTCTTGTTGCACCGCCAGTGCGAGGGCAGC
				ACGGAGCACAGGAAGTTGGGACTGTCGGTGCGGACCAGTTCGGCCGGGTGGTCCGCGATG
				ATCTCCACCATGGTGCGGTTGTCGTGCGGCGGCCTCAATCGGGGCACTGCGGCCGCCGCC
				GCTGCTGCCGCCGCCGCTGCCGCCGCTGCTGCTGCGGCCGCCTCCTGCTG
ENSMUSR00000176606	Ensembl Regulatory Build	RegulatoryFeature	1.311	CACCACCGGGCTCACGTCGCTCATCTTGCCGGGCTGCAGGCTGCTGGAGGGGGGGCTGAA
				GCGCCGGCTGGTGCTCGGATCTACAGGAATACGCATCACAACAGCCACAAGTTAGCGAAG
				TGGCCGGGGGAGGGGGAGGAGGGTGGAAATGGGGGGCGAGGAGGAGGAAATCGAGGGGGT
				GGAGGCGAGACGGGGGCGGAAAGAGGATGGAGGTGACGGGACAGAGGAGGTGAGAAATCA
				AGTTCGAGGAAGCCGTGTGCCGGGCGGAGTCTGCTGGGGGCCGGCGACTGGAGACCGGAC
				AGAGTCGGGGTAGCGGGTGGGGACACCCGAGAGGCGCGGATCTCCACCGGGAGGCTTGGG
				AGTCCCTGGCGGTGGCTGCAACGAGCGGGACGCGGGGGCGTGTTTGGCCCAGCCGCCGCA
				AGGGACTTGAAGTTAACAGCTTGCAGTAGGGGCCCCTTGGGGCACCGTGTCCTGGGTGCG
				CTGGCGCCCCGCTCCGGGTTCCAGTACGGTAGTGGAGCCCCGCAGGTTCAGCAGTCCATC
				TCGGCGGTGCGTGTGGCTCCTCGCTGTCCGCCACCGCCAAGCAGAGCGCGGCTGCCCAGC
				TCGCGGCGCCGTCGCTTGCCCGCGCCGCCTCCTCCGCCTCCTCCTCCGAGGCCGCTGCGC
				GCTCCCCGCGCCGGCAGCGCGCTCCGAGTCCTCCGGCCGCCGAGTCCTTCCTTTCCCCGG
				CTTCTCCTCTCGCCCTCTCCTTCGCCGCCGTCTAGCTCGCAGCCTCGTCTCTCCTGCTCT
				TTGCAAAGTGCCCCGGGCCCCCCTCGCGTTTCAAGGTGCCGGGAGGTAAGTGGGGGCGGG
				GGGAGAGCGGATCTCGGGGCGACAGATCTGGAGCCTGCGGATCGCAGCCGCTGCCGCCGC
				CCGCCGGCCGCTAGAAGCGCCGCTGCGCTCGCTCGGCGCCCGAAGCTGTAGGGAGGAGGT
				CCCCGCCTAGGACATCGCCGCCTGCGTCCTCGGCTCCCCACTTCACCCTCAGGACCGGGA
				ACCACTTCTCGGTCTGACGACGCTAAAGCTGAGAAGCGGGAGAGCCTCAGGCTGCTCCGA
				CTGGCGTTAATTTTTCGTTGTTAACTTCAGGAGAGGAGGAAGGGAAATTCTCAAGTCTCC
				ACGTTGACTTCTGAGCACTCTTCACCCTGCCCCCAACCCCACCCCACATTGGTTGGG
ENSMUSR00000082000	Ensembl Regulatory Build	RegulatoryFeature	1.109	TGGAGGCTGGGATTTCTAATGATTAGGTTTTTGTGGTTTATATAGACACGACTCAAACTG
				AGGCGATCATTATACTGATGGGAATCAGAAGCACGTGGGTGTCTCCGACCAGCCTCAAAT
				TCTGAGCCTTCAAAACAAATCAAACAACGTGCGGCGGCGCCCACAGAAGCCGGGAAATCC
				GCCGGAGGCTGATACACCCCAAGAACCAGGCAGAAGCAATATCGGGCTGGCTCACCTCTC
				AGCGTGATGTTCTGTTATATGTCTTGCCTAACCTATTATTTTAAAACTTCCAACGCTTCC
				AAATAGAATCATTTTACCAAAATCCCCGGCGATTCGTAACAAGGTAGTTGACGCAACTGT
				GATTTGGTGAAATCAATGAAAAATTGGGAGTCGTCCCCTAGGAGGACTAAAGAAGAGGGC
				TAGCTGGGTAACATTTCTCACCATCCGTCTTATTTAAAGCTCTTCACGTAGCCATTAATT
				TGGGGCTTTTACTGCTGGGGTGCAAATGCCTTCCAAATTCAGCAAGGGACCTGTCATGAC
				CCTCCCTAGCGCAGTTGCCACTCTCTGACCTTCCCTCCCCGCGCGCCCAGCAGGGCCCAG
				AAAAGGTACCCGGAGCGCGCAAAAGAGGTTGTTTGCGCCTCTTTGCAACTCGAGACTAGA
				AAATACAAAAAGTGGATCGCTGTGCTCAGATGGTCTGGGGACCCGTGCTCCTGTGCCTGA
				GAGGCGCTCTGGGGGTTGAGGAGTGGACAGAGTTGAGTGTGACTGCTTGCTCTCTCACAG
				GCTAGGGATGATACTGGGGAGCACTCCTGTGCCCTCCCCCTTTGAGTCACTGCTTCTGCC
				TCCCCTTTCTGCTTGCACCACTTACAACTATGCAAACCCCCCCCCCCCCCGCCGCCGCCG
				CCGCCGCCCACGTCCCATGTCGGTCTTTCCTTGTCTCTTGCTCTCTTTCCGGATTCTTCC
				ACCAGTCCTCCCTCAGACTTGAGTCACCTCCCTGAGCCACTCAGTCTCCCTCT
ENSMUSR00000176607	Ensembl Regulatory Build	RegulatoryFeature	296	TCATTTTAGGTTTTTTTTAAAGATTATGTTATGTGTGTGATTTTTTTTGCCTATATGTAT
				AAAAGTACTCTAGGTGCCAGCAATGCCCACAGTGGCCAGCAGACGGCATCAGACACCGTG
				GAGCTAGAGTTACAGGCATGCTGGAAATCAAACGTTGGTTCTCTGAAAACACTCTTAACA
				GTTAAGTCATTCCTCTGTCCCCTACTTTCTGTATTCTTTAGACTTCATTTACCTTTGTTA
				GGTCAATTCCTTTTTGCTCCAATCCCCTGATA
ENSMUSR00000082022	Ensembl Regulatory Build	RegulatoryFeature	240	AACCCTTGCCCACATCCTATCCCAGCAGCCTCCTCGGTGGGGTGGGGCAGGAGTGGTTCT
				CTAGGTACCGCTGGTTTTAGGGGAAGGAGAAGTGTGAGATTAAGGTTGAGATTCCCCACT
				TGGTTTTAAATTTTTATACTTTGTTCATCGTGGGATTTTATGGTATCAAAATTGATTTTT
				AAGAATACTGGGTTAAGTCAGGCGTGGTGGCACACGCCTTTA
ENSMUSR00000082056	Ensembl Regulatory Build	RegulatoryFeature	863	AAATCACCACTGCTTGTTTATAAAGCTTCCCCAATAGTGAAAGTTATTAACTAAAGCATG
				CTTTTTAAAGTAATGGAACTTTGTAGAAAGGAACGGGGGTGGGGTGGGGTAACTTTGCAG
				ATGAGTTTTCACAGGCTTTCGATTTTGCGCAAGGGCCGGTAGGGGTGGGTAGGTGGGTGT
				TCCCAGGTCCTAGAACGGACTGAGTCCTCACACAGTGCTTCTCTGAGGAGAGAGTCTTTC
				CTAACTCTGCGCCCCTTTGTCATTGGAAACAATTCTGGTCACCTGACCAACCCCTGAAGA
				GAAGCTTGCATAGACCTTCTCCCAGTGCAGATCACCGACTCTCAATAATCCTAGCTCCTC
				GGGCTCACTCCTACGGTCTGCAGAGTCACCACAGGCCAAATCCAGCTCCTCTGCCAGATC
				GCTCACTCGACTCATCACAACTCCCGCTCTGAGGCTCCGCCGCGTGGCTGCGGGCCGCTC
				CGTACGCCGAGGCGGGAGCGCGAAGCCCCGCCCCCGGAGTGTGGCGGAAGTAGAAGAAGC
				AGGCCCGCGACCGCGCGCGCTGGCCAGCCGGGTGCGCATGCGCTCTCGCCGCACGGCTTG
				GCCCGTCCCTCTAGTCACCCCAGGCTCCGCTACCCCCGCCCCGCCCCTCATAGTGGCGCT
				CTCGCCATCTTACCCCCACCCCCTCCAGCCTAGCTCAGTCACCTTTTCCCTTTCTACAAT
				CTCTGGTTCCCCCCACTCCCCGCCCCCCTGCCCGTCGTGTCCCGGGGCCGCCGCCGCCGC
				AGACA
ENSMUSR00000082090	Ensembl Regulatory Build	RegulatoryFeature	450	CCGCGCCATCTCTGTCCCCTCTCATTCTCCACGCGGGACGCGCAGCCGTGCCTCCACGTG
				TCTTAAGCAGAGGTTGTGGGGGCGCGTGGGGGCGGCGGGGAGTGGGGCGAGGTCATGGGA
				ACTTGAGGGACGTCGTGGCAGCCAAATGCCTGGCCCGGGGCTGCGGGCCCAGCCGGATGC
				AGGCCGCCGAGCGTGGGGTGCCCCGTGGCTCCTCCCCGTTGTCGGTGGGCGTGAGGCAGG
				GGAGCCCTCGGGGCCGGGCGGAGAGGCACCGTTTAGGCTTGTCACCCAAATGGGTGGGAA
				GTCCTCCAAGAAGGCAAGCTAGGAAGCTAGGAAGTGGTAGTGGAAGGAAGTGCAGTGTGC
				ATGCAGGCTGAGGGACAGAGGACACAGAGATGTTGCTGTCAGAGCTCGCCTCTG
ENSMUSR00000176608	Ensembl Regulatory Build	RegulatoryFeature	320	TGCCAAGGCCAAGGGCAACTTGTACACCAGGGCTGTGGCTGTGTGGCAGCTATTCCTTCT
				TATTTCATGTGTACGGTATTTTATTTACCTGTATGTCTGTGTAACATTTGCTTGCCTGAT
				GCTGGAGGGAGCCAGAAGGGGGTGCTAGATCACCTGTAACTGGAATTACAGACATTGTGG
				GCTACCACGTAGGTGCTGAAAATCTAACCTGGGTCCTCTGAAAGAGCAGCCAGTGCTCCT
				AACTGCTGAACCATCTCTCTAGCTTTTCTACTTTTTTTCTTTTTAATGGTTCTTAG
Region	Analysis	Type	Length (bp)	Sequence (bp)
craMmus315902	cisRED atomic motifs	craMmus315902	17:44912687-44912693	7	AAATAAT
craMmus315934	cisRED atomic motifs	craMmus315934	17:44912805-44912826	22	TATTTGGCAAATATTGAAGTGT
craMmus315946	cisRED atomic motifs	craMmus315946	17:44912894-44912904	11	TGTTTTAAAGA
craMmus315983	cisRED atomic motifs	craMmus315983	17:44913247-44913253	7	AATTAAA
craMmus315993	cisRED atomic motifs	craMmus315993	17:44913259-44913264	6	TTTTAA
craMmus316003	cisRED atomic motifs	craMmus316003	17:44913282-44913291	10	GTATCTATTC
craMmus316013	cisRED atomic motifs	craMmus316013	17:44913324-44913329	6	AATATA
craMmus316021	cisRED atomic motifs	craMmus316021	17:44913387-44913393	7	ATATTTT
craMmus31286	cisRED atomic motifs	craMmus31286	17:44951380-44951391	12	AGTGAGCAAATA
craMmus31242	cisRED atomic motifs	craMmus31242	17:44951382-44951393	12	TGAGCAAATATT
craMmus31219	cisRED atomic motifs	craMmus31219	17:44951384-44951393	10	AGCAAATATT
craMmus31146	cisRED atomic motifs	craMmus31146	17:44951384-44951395	12	AGCAAATATTTG
craMmus31194	cisRED atomic motifs	craMmus31194	17:44951385-44951394	10	GCAAATATTT
craMmus31079	cisRED atomic motifs	craMmus31079	17:44951385-44951396	12	GCAAATATTTGA
craMmus31263	cisRED atomic motifs	craMmus31263	17:44951386-44951397	12	CAAATATTTGAA
craMmus31124	cisRED atomic motifs	craMmus31124	17:44951386-44951395	10	CAAATATTTG
craMmus31103	cisRED atomic motifs	craMmus31103	17:44951387-44951396	10	AAATATTTGA
craMmus31056	cisRED atomic motifs	craMmus31056	17:44951388-44951397	10	AATATTTGAA
craMmus31033	cisRED atomic motifs	craMmus31033	17:44951388-44951399	12	AATATTTGAAGG
craMmus31170	cisRED atomic motifs	craMmus31170	17:44951389-44951394	6	ATATTT
craMmus31006	cisRED atomic motifs	craMmus31006	17:44951402-44951414	13	CTACTATTCCTGC
craMmus30981	cisRED atomic motifs	craMmus30981	17:44951418-44951430	13	GACTGTGGTTAGA
craMmus30957	cisRED atomic motifs	craMmus30957	17:44951449-44951469	21	GGTCTCGGTGGCTGGTAGTGA
craMmus30928	cisRED atomic motifs	craMmus30928	17:44951461-44951472	12	TGGTAGTGACCT
craMmus30905	cisRED atomic motifs	craMmus30905	17:44951476-44951492	17	GAGATTAACCATTTAAA
craMmus30881	cisRED atomic motifs	craMmus30881	17:44951480-44951489	10	TTAACCATTT
craMmus30834	cisRED atomic motifs	craMmus30834	17:44951480-44951491	12	TTAACCATTTAA
craMmus30860	cisRED atomic motifs	craMmus30860	17:44951482-44951491	10	AACCATTTAA
craMmus30812	cisRED atomic motifs	craMmus30812	17:44951511-44951525	15	GTCTTCCTGGAGAAA
craMmus30791	cisRED atomic motifs	craMmus30791	17:44951520-44951533	14	GAGAAAGTTTGCAC
craMmus30742	cisRED atomic motifs	craMmus30742	17:44951536-44951547	12	CACTTGTGGTTC
craMmus30724	cisRED atomic motifs	craMmus30724	17:44951539-44951550	12	TTGTGGTTCTGT
craMmus30762	cisRED atomic motifs	craMmus30762	17:44951540-44951565	26	TGTGGTTCTGTGGTTGTTTGTGAGGC
craMmus30703	cisRED atomic motifs	craMmus30703	17:44951546-44951557	12	TCTGTGGTTGTT
craMmus30678	cisRED atomic motifs	craMmus30678	17:44951551-44951562	12	GGTTGTTTGTGA
craMmus30651	cisRED atomic motifs	craMmus30651	17:44951566-44951589	24	GAATGAAGCATTCACACAATCCAA
craMmus30623	cisRED atomic motifs	craMmus30623	17:44951579-44951586	8	ACACAATC
craMmus30600	cisRED atomic motifs	craMmus30600	17:44951579-44951588	10	ACACAATCCA
craMmus30527	cisRED atomic motifs	craMmus30527	17:44951579-44951590	12	ACACAATCCAAA
craMmus30575	cisRED atomic motifs	craMmus30575	17:44951581-44951588	8	ACAATCCA
craMmus30502	cisRED atomic motifs	craMmus30502	17:44951581-44951590	10	ACAATCCAAA
craMmus30458	cisRED atomic motifs	craMmus30458	17:44951581-44951592	12	ACAATCCAAAAA
craMmus30548	cisRED atomic motifs	craMmus30548	17:44951582-44951589	8	CAATCCAA
craMmus30481	cisRED atomic motifs	craMmus30481	17:44951583-44951590	8	AATCCAAA
craMmus30435	cisRED atomic motifs	craMmus30435	17:44951583-44951592	10	AATCCAAAAA
craMmus30414	cisRED atomic motifs	craMmus30414	17:44951589-44951600	12	AAAAAGCAAAAG
craMmus30393	cisRED atomic motifs	craMmus30393	17:44951594-44951610	17	GCAAAAGCTTTAAAACT
craMmus30370	cisRED atomic motifs	craMmus30370	17:44951598-44951609	12	AAGCTTTAAAAC
craMmus30349	cisRED atomic motifs	craMmus30349	17:44951616-44951631	16	TTTTTGCAAGCACTAT
craMmus30286	cisRED atomic motifs	craMmus30286	17:44951622-44951633	12	CAAGCACTATTA
craMmus30329	cisRED atomic motifs	craMmus30329	17:44951623-44951632	10	AAGCACTATT
craMmus30208	cisRED atomic motifs	craMmus30208	17:44951623-44951634	12	AAGCACTATTAC
craMmus30268	cisRED atomic motifs	craMmus30268	17:44951624-44951633	10	AGCACTATTA
craMmus30161	cisRED atomic motifs	craMmus30161	17:44951624-44951635	12	AGCACTATTACT
craMmus30031	cisRED atomic motifs	craMmus30031	17:44951625-44951637	13	GCACTATTACTGG
craMmus30249	cisRED atomic motifs	craMmus30249	17:44951626-44951633	8	CACTATTA
craMmus30136	cisRED atomic motifs	craMmus30136	17:44951626-44951635	10	CACTATTACT
craMmus30051	cisRED atomic motifs	craMmus30051	17:44951626-44951637	12	CACTATTACTGG
craMmus30312	cisRED atomic motifs	craMmus30312	17:44951627-44951632	6	ACTATT
craMmus30188	cisRED atomic motifs	craMmus30188	17:44951627-44951634	8	ACTATTAC
craMmus30092	cisRED atomic motifs	craMmus30092	17:44951627-44951636	10	ACTATTACTG
craMmus30010	cisRED atomic motifs	craMmus30010	17:44951627-44951638	12	ACTATTACTGGA
craMmus30229	cisRED atomic motifs	craMmus30229	17:44951628-44951633	6	CTATTA
craMmus30117	cisRED atomic motifs	craMmus30117	17:44951628-44951635	8	CTATTACT
craMmus30071	cisRED atomic motifs	craMmus30071	17:44951629-44951636	8	TATTACTG
craMmus29988	cisRED atomic motifs	craMmus29988	17:44951629-44951638	10	TATTACTGGA
craMmus29963	cisRED atomic motifs	craMmus29963	17:44951629-44951640	12	TATTACTGGAGA
craMmus29942	cisRED atomic motifs	craMmus29942	17:44951631-44951640	10	TTACTGGAGA
craMmus29920	cisRED atomic motifs	craMmus29920	17:44951646-44951657	12	AATCATGTGGTT
craMmus29898	cisRED atomic motifs	craMmus29898	17:44951651-44951669	19	TGTGGTTTGTGACCTCACA
craMmus29886	cisRED atomic motifs	craMmus29886	17:44951670-44951682	13	GTACTCAAAGTAA
craMmus29860	cisRED atomic motifs	craMmus29860	17:44951944-44951959	16	GTTATAGCTTTTTAAT
craMmus29839	cisRED atomic motifs	craMmus29839	17:44951945-44951956	12	TTATAGCTTTTT
craMmus29816	cisRED atomic motifs	craMmus29816	17:44951962-44951967	6	TTGTGA
craMmus29798	cisRED atomic motifs	craMmus29798	17:44952179-44952189	11	ACTGAGTGTGT
craMmus29776	cisRED atomic motifs	craMmus29776	17:44952368-44952374	7	TTGCAAA
craMmus29754	cisRED atomic motifs	craMmus29754	17:44952634-44952639	6	ATGATT
craMmus29734	cisRED atomic motifs	craMmus29734	17:44952822-44952833	12	AAATTACAAAAT
craMmus29709	cisRED atomic motifs	craMmus29709	17:44952863-44952875	13	GACAGAGTATGTT
craMmus29664	cisRED atomic motifs	craMmus29664	17:44952887-44952896	10	TTTGCTAATT
craMmus29688	cisRED atomic motifs	craMmus29688	17:44952889-44952907	19	TGCTAATTCTGATTCAGAA
craMmus29641	cisRED atomic motifs	craMmus29641	17:44953020-44953033	14	CATTTATGAATAGA
craMmus29616	cisRED atomic motifs	craMmus29616	17:44953143-44953154	12	AATTTGCATGTT
craMmus29596	cisRED atomic motifs	craMmus29596	17:44953322-44953333	12	AAATAACTCATT

## Sheet: DLX-5
Region	Analysis	Type	Length (bp)	Sequence (bp)
ENSMUSR00000198967	Ensembl Regulatory Build	RegulatoryFeature	504	GGATGCCCTGGGTACCTGCCTCCCGCCCCCGCGCGCCTACCTGGCTGGCTGGTGGCACTC
				GGGACGCGGTTGTAGGCGCCGCCGTACTGGTGGTAGGGGCTGGCGTAGCCGTAGTCGGCA
				TAAGCCTTGGCCGGGTAGCCGGCTGCGGAGCCGTTCACGCCGTGGTACTGGTACTGGTAG
				GGGTTGAGCGCTTTGCCATAAGAAGCAGAGGTAGGAGAGCAGTAGCCGTGCGGGGCGGCC
				CCCGCGGGACTGTAGTAGTCAGAATCGGTGGCCGAGGACTCGGGCAAAGTTGGCGATTCC
				TGAGACGGGTGGTGCATGGCGGCGGACGTCGGGAACGGAGCTTGGAAGTCGCCGGATCGG
				ATGCTTGGGACTCTTCTGTCAAACACTCCTGTCATAGCTCCCGGGCGGTGGCTGTTCTTC
				TACTGCGGCGGCCGCTGCTGCCTGAATTGGCTGTGGAGCTGC
Region	Analysis	Type	Length (bp)	Sequence (bp)
ENSMUSR00000198966	Ensembl Regulatory Build	RegulatoryFeature	1.434	TGTGTGTTTCTGGGACGCGAATAGCCACTCCAATCCCTGGGCGTCACGCGAGGAGGCCCC
				TGGGCCATGACCCTCTGTCGGCGTCTGTTCGGGCGCCCGCAGAGGCTAGACGCTTGGGCA
				GGGAAGACGCTAGCCAAGGGCTCCAAAGTTCAAAGACCGACAAGCAAACTATGTTCCTTC
				ACTACAGCGGCAAGCGGTCGGTCGGGGCTGCGGCAGACAGAGAGCCGATTATGTAGTCCC
				CATAATCTCACTGCAGATCTGAGAGGGCACAGATGTGTCTGGTTTCTTTCACAAATAGAC
				TTAATATGTTCTTGACCAAAAAAAAAAAAAAAAAAAATCCTCTCCCTATGCAAGGATACA
				GAGACAGCAAGAGGAGCAGACTCAAACTTCCATCAACAATGTATTGCAAAGGAATCTGTA
				GTAAGGATATTTTCGTAGTAAAGGGGAGGAACCAAGGAAGAATTCTCACTGTCATAAATG
				TACCCCGCTGGGGTCCTGTGAATCCGTGTTTTGCTAATGTGCCCCTAGGCCACATGGCCC
				CTTTTCCCCCTTCAGTCCTGAAAGGAGTGGAAGAGTCGGTGTATGAAGCTGCTGCCAGAG
				GAAGGGTGGAGAAGGAGGGAGGGCTGCGGTCTCCGCTCTACTGGAGTAGGGGATGCTAAT
				ATTAGCAGCCTTATTAATGTGTCGGTGAGGGGAGATCAAAATCGACTAGTAAAATTTCTC
				CACTGAGACTTCACGCCTCTCATTTACCGCCCAAGCTCTCTACCCCACTGTAACGCTCTA
				AGGAAGTTTCACAGTGGACGGAAAGGGGAGTCTGTGGGGAAGAAGGAAGGCAGACAAATT
				CTAGGCACTTACGGAGAGAGCACTCGATGGAGTGTGTGTGTGTGTGTGGGGGGGGGTCCC
				TCTAACAGAGTGAACTCTCGGCAATCCTCCGCTATTTTAAATGACTTTTTGTATTTGGAA
				ATACCTTGGATAAACCGCAAAGTTCCCTGTTCGCTTTTCTGTCAGGCTGCAGCCCTCCGG
				CCCCCAGGTCACCCGGTGTGCTGCCCGCACCCTCCATGAGAGGCCTCGGGGCGCTTCGCT
				GGCTAATCCAGACTAGATCTCACCAACTCAGCACGCTCACCCAGAATTCCAACTAACTTT
				CCTTTTATTACGCAAACACCACTAGGGCTGCTTGATTTCACCCACCCCCCGCCCCCCAAA
				TCCCTTAGCCTCTTTGCAGCCAAGCTGGCTTTCTGGCTAGGCCAGCTAGGAATCCAGCTA
				AGGAGGGATCCTCGAGCAGCGCCAGAGGCAAAACACCCGATTAAACCT
Region	Analysis	Type	Length (bp)	Sequence (bp)
ENSMUSR00000070950	Ensembl Regulatory Build	RegulatoryFeature	978	CTGGAGCTGGGACTGTGCTCCGGGGGCATCTCCCCGTTTTTCATGATCTTCTTGATCTTG
				GATCTTTTGTTCTGAAACCAGATTTTCACCTGGGTGGGGAACAAAGGCACACGTTACCGG
				GACACTCAGAGGTTGCACGCGCCTTTCCCTGAGCGACGAATGAAGGCTCTCCTGGCCCTA
				GACTATCCTGCCCTGATAACTAACTACCAGCAGCAAGCCGCCCATCGCCAGGAGGTTGCA
				GTTTCAGCCTAGGCAATGGGAGGGACGCACAGAGGGAGCTCTGTCCAGCTCAGCGGGAAC
				CAGCTTCTGCTACCCCAAGGCTTTGTCTTTTATTCACTCTAGACCTGGTCGCACGTGTGG
				GCCTGTGCACCAGGTCACTGGGGAGGATACCTCTCCTGCTCGAAGGCCAGAGTCCCCGAT
				GGGGAGGGGCTTGGGCCAAACTGTAGGTGCACTGTGCCAAGGGAAAGGAGAGATTGTCCA
				ATCTCCTGTCCAACTCCCTTCAGTCCCCTCGGCACTGGGAGGCCAGACTCTGCCTGAAGC
				TCTGGGCTGCGACTTGAACATTCCTTATTCTAGGCCCCAGCGGGCGGGGTTGGGAGGGAA
				AAGAAGGGGACAATCCCGGAGGGTTTCCCCGTACAACAGCGCCCCCCACCTCGCGACCTT
				CAGGCTGCTGAGGCTTGATCTGCCTCAGGGATAGGGTCGACCGGGACAGGACGATCCAGG
				CCTTTGCATGGCTGGAGACTCATCATCAGGCCAATAGTAAGGCAAGCTTCTCACTGTGAA
				GGGACCCAGACCTTTTTCAAGAGCGCGAGGCAGATTCCCCCTCCTCCCAGAAATACCCCT
				TCTCTTGTTTTCACTATGGAACCTTGGTCCCCAGCCTTTGGTGGTTAAAGCAGG
Cis Motifs-DLx-5			Type	Lenght (bp)	Sequence (positive strand)
mus138601	cisRED atomic motifs	craMmus138601	6:6831951-6831973	23	TGCTCTGGTCTAAGCAGACATGG
craMmus138592	cisRED atomic motifs	craMmus138592	6:6831968-6831979	12	ACATGGCTGTGG
craMmus138570	cisRED atomic motifs	craMmus138570	6:6832087-6832099	13	GCTGAGGCGCAGC
craMmus138549	cisRED atomic motifs	craMmus138549	6:6832101-6832112	12	CAGCCTTGGTTA
craMmus138528	cisRED atomic motifs	craMmus138528	6:6832113-6832123	11	AATCCTTAATT
craMmus138502	cisRED atomic motifs	craMmus138502	6:6832128-6832140	13	GCTTACGCACAGC
craMmus138482	cisRED atomic motifs	craMmus138482	6:6832142-6832168	27	GGGTGGATCGGGTTCCATTGGCCAGGG
craMmus138469	cisRED atomic motifs	craMmus138469	6:6832146-6832156	11	GGATCGGGTTC
craMmus138440	cisRED atomic motifs	craMmus138440	6:6832207-6832218	12	TTTTAGCACAAC
craMmus138394	cisRED atomic motifs	craMmus138394	6:6832450-6832462	13	TTTTTAGTGAATA
craMmus138375	cisRED atomic motifs	craMmus138375	6:6832853-6832864	12	CAGTGGCAACTG
craMmus138356	cisRED atomic motifs	craMmus138356	6:6833309-6833320	12	CACTGGCCACAG
craMmus138335	cisRED atomic motifs	craMmus138335	6:6833532-6833543	12	CTTTTGCCAGGG

## Sheet: Tgfb1
Region	Analysis	Type	Length (bp)	Sequence (bp)
ENSMUSR00000170369	Ensembl Regulatory Build	RegulatoryFeature	548	ACCCTCTTCCAGCTTCCAGCATTCTCAGGATTTTGATGACTCACTTCAGACACTCTGGAG
				CTGGAGACTTGGCCCAACAGTTAAAAGCACTGGCTGTTTGTTCTTCCTTAGGACCTGGGT
				TCAGTTCCCAGCACCCATATGGTTACTTAGAAGGACAACCATCACTAACTCCAGTTCCTA
				GGGACTTCATGCCCTCTTCTGGCCTCCTTGGGTACTGCACAAACATGGTGCACATCAAAA
				CTTACGTAGGCACACATATGCACACAAATAATAAAATGAATACATAAACCTTTAAAACCT
				AGAGCAAGGGGCTGGAGAGATGGCCCAGTGGTTAAGAGCACCGACTGCTCTTCTGAAGGT
				CCTGAGTTCAAATCCCAGCAACCACATGGTGGCTCACAACCATCCGTAATGAGATCTGAT
				GCCCTCTTATGGTGCATCTGAAGACAGCTACAGTGTACTTAGATATAATAACAAATAAAT
				CTAAAAAAAAATCCTTAAAA
Region	Analysis	Type	Length (bp)	Sequence (bp)
ENSMUSR00000170368	Ensembl Regulatory Build	RegulatoryFeature	2.315	GAGCAGGGCCCACTGTTTGGACTGTCGGGGGCACTTAATAAAAGCGTGTATTTCTCATGG
				GTAAGGTGCCTCCTTGTATCCGCTAAAGCTCTCAGACGTCGGTCTCCTTATTTCACTCTC
				CTTGACACTCTCATCCGCAAAGTCTGCCCCTGCCTTTCGCTCTCCACCGCCTAGGTCCCC
				ACTTCTAATACAGGACTCTGTTTTCTCACGAAGTCCCAATTTTTCCTTTGACCCTTCAAC
				AACTCCCAAATCCACCGGGGCGCTTTGGTTGGTCACCGGCTTTAGTAGTGCTCCGCCGCC
				AGGAGGCAGCACCCTGGAGGTGGGGCGAGGCCGGGGTGCCCGCCCCCTCCCCGCAGGGCT
				GAAGGGACCCCCCTTGGAGCCCGCCCACGCTAAGATGAAGACAGTGCCCCCCCATGCCCT
				CCCCCTGGGGCTGCCCCCGCCCCGCGCGCGCTTCCTGGGTGGGGCCGGGGCGGCTTCAAA
				ACCCCCGCCGCCCCAGCCGGTCCCGCCGCCGCCGCCGCCCTTCGCGCCCCAGGCCGTCCC
				CCTCCTCCTCCCGCCGCGGATCCTCCAGACAGCCAGGCCCCCGGCCGGGGCAGGGGGGAC
				GCCCCTTCGGGGCACCCCCGGCTCTGAGCCGCACTCGGAGTCGGCCTCCGCTGGGAGCCG
				GCAAAGGAGCAGCCGAGGAGCCGTCCGAGGCCCCAGAGTCTGAGACCAGCCGCCGCCGCA
				GGGAGGAGGGGGAGGAGGAGTGGGAGGAGGGACGAGCTGGTTGAGAGAAGAGGAAAAAAG
				TTTTGAGACTTTTCCGCTGCTACTGCAAGTCAGAGACGTGGGGACTTCTTGGCACTGCGC
				TGTCTCGCAAGGAGGCAGGACCTGAGGACTCCAGACAGCCCTGCTCACCGTCGTGGACAC
				TCGATCGCTACCCGGCGTTCCTCAGACGCCCCTATTCCGGACCAGCCCTCGGGAGCCACA
				AACCCCGCCTCCCGCGAAGACTTCACCCCAAAGCTGGGGCGCACCCCTTGCACGCCGCCC
				TCCCCCCAGCCTGCCTCTTGAGTCCCTCGCATCCCAGGACCCTCTCTCCCCCGAGAGGCA
				GATCTCCCTCGGACCTGCTGGCAGTAGCTCCCCTATTTAAGAACACCCACTTTTGGATCT
				CAGAGAGCGCTCATCTCGATTTTTACCCTGGTGGTATACTGAGACACCTTGGTGTCAGAG
				CCTCACCGCGACTCCTGCTGCTTTCTCCCTCAACCTCAAATTATTCAGGACTATCACCTA
				CCTTTCCTTGGGAGACCCCACCCCACAAGCCCTGCAGGGGCGGGGCCTCCGCATCCCACC
				TTTGCCGAGGGTTCCCGCTCTCCGAAGTGCCGTGGGGCGCCGCCTCCCCCATGCCGCCCT
				CGGGGCTGCGGCTACTGCCGCTTCTGCTCCCACTCCCGTGGCTTCTAGTGCTGACGCCCG
				GGAGGCCAGCCGCGGGACTCTCCACCTGCAAGACCATCGACATGGAGCTGGTGAAACGGA
				AGCGCATCGAAGCCATCCGTGGCCAGATCCTGTCCAAACTAAGGCTCGCCAGTCCCCCAA
				GCCAGGGGGAGGTACCGCCCGGCCCGCTGCCCGAGGCGGTGCTCGCTTTGTACAACAGCA
				CCCGCGACCGGGTGGCAGGCGAGAGCGCCGACCCAGAGCCGGAGCCCGAAGCGGACTACT
				ATGCTAAAGAGGTCACCCGCGTGCTAATGGTGGACCGCAACAACGGTGAGCTCCGAGGGG
				CCGGGGAGCCAGGAGGGAGCCCCCAGGGGGCGCCGGAGTGCAGGGGTCACCGGGAGGAAA
				TTACCCTCAGAGGAAACTGGCTGGAGGAAGGGGAGCCCTGGGGGCACCGGGACAACTGTG
				TGGGTGTCCCAAAGAGGCTGGCACTTTCCCGTACCCCAGGTGTCTTTGAGAGGAATAGAC
				AGCCTGCCAAAGTGATCCTCTCCTAGAAAAGCAAGGTCGTGGGGAGAGTCCCCTCTAGAA
				GAGGAGCATTTGGCAGGTTTTGTTTTAAGTTCCCCTAATGGTGCCTAAAAATGCAGGGCT
				CGCTGGGTGGTCTCTTTCCAGAAAGGTAGAACCCAGCTCAAGAGAATGGAAGGTGTCCAA
				CATTT
Region	Analysis	Type	Length (bp)	Sequence (bp)
ENSMUSR00000142531	Ensembl Regulatory Build	RegulatoryFeature	678	AACTTTTCTACAAAAGTTCATTAAACAAATGAAAAAACTACAGTGGCGGAAAGAAAGTAG
				GTGGAATGAAATTGGCCACGAGTCAGCAACTGTTGTCATTTACAGTTGTGGAGATGCGAA
				TTAGTTAAGAATCCATAATTCAGAAGTCCAAAATCTCGCTGGCCATGGTGAGCAAGGCTG
				TAATCCTAGCGCTGGAGTAGGAACGGGAACCGCAGGAGGTCAAAGTCATTGATAGGTACG
				TCGTGTGTTTGTGGCAACCAATCAGACCCTGCCTCGAGAAAGGGGGTGGGGCATCTGGAA
				GGATGAGGAGCACAGCTGCTCTTTCAGAGCACGCAGATTCATTTCCCAGCAACCTACATG
				GCTGCTCCCAGCAATCCATAGTCCCGTTCCAGGGAATCTAACGCCTCCTCCTGGCCCCCA
				TGGGCTCTGCACGTATGTGGTGTGTGTACACACATGTTCAGAGAAATACTCCTACACATA
				AAACTTTTTTTTTTTTTTTTTCCGAGACAGGGTTTCTTTGTATAGCCCTGGCTGTCCTGG
				AACTCACTCTGTAGACCAGGCTGGCCTCGAACTCAGAAATTCACCTGCCTCTGCCGACCG
Region	Analysis	Type	Length (bp)	Sequence (bp)
ENSMUSR00000094360	Ensembl Regulatory Build	RegulatoryFeature	798	TGGAAGTTGAGGAGGCTCAGAGATAAGAGACAGAAATGTAGAGATCCTGGTGGGGAGAGA
				GATAGGGGGAGCCCCTGTACTCTGGCAGTGACCCCGGCCCACCCGCAGGTCCTTGCCCTC
				TACAACCAACACAACCCGGGCGCTTCGGCGTCACCGTGCTGCGTGCCGCAGGCTTTGGAG
				CCACTGCCCATCGTCTACTACGTGGGTCGCAAGCCCAAGGTGGAGCAGTTGTCCAACATG
				ATTGTGCGCTCCTGCAAGTGCAGCTGAAGCCCCGCCCCGCCCCGCCCCTCCCGGCAGGCC
				CGGCCCCGCCCCCGCCCCGCCCGCAGCGCCCGGGGCTGTATTTAAGGACACCTGCACCCC
				CCCTCAAGCCCACCTGGGGGGCCCATTAAAGGTGACAGAGGACTGGTGGTCTCCGTGTCA
				TTGGCCGCCGGATTGCGTCTCCCTCTTAGCTGACGCCCCTACCACATCTTGTCCCTTTCT
				GTGCAATCGCCTCCAGCACTCCCTAAGGAACGCCGGCTTTGATCCCAGAATTCCAGGGGG
				CGACGCTGAGGCCCAGGGAAAACCCTATTAGACTCAGGTATCATCTCTTTAGGCACCGTT
				CACAGTGCTTTATACCTCTGAGCATCCACGAGGCAATCCGGGAGAGCCTGAATTCCTGCT
				GGGATGAATTCATTTCTTGGATGATGAGTATATGGAAGAGCAAAAAGTGCTGATACAGTG
Region	Analysis	Type	Length (bp)	Sequence (bp)
ENSMUSR00000094343	Ensembl Regulatory Build	RegulatoryFeature	468	AAGTCTATGTAAATATCCCCTTACCCCAAAAAGCTATACAGTCTAGAATGTTTCTGGTCC
				CTAACGTTTCTGAAAAGGGGTATTCCGTTTATATTGTAACGCACTGCTTCTGTGTCTCTT
				CACAATTTTCCATGGCAAAGCTGTTTTTATGCCATCTTAAAAACCACCTCCCCCGGGGTC
				CTCAGGGCTCCTCACAGATTAGGCCCTGCTGGGTCTCAGACTGGCAAGGGAGGCTTGAAA
				AAGCAGTGACTCTGAAAACCCTGAGACCGCGTCCCAGTAGGGCGCCCCCATGTGCCAGGC
				GGTGGTGGTGCACGTCTTCAATTCCAGCACTCAGGAGGCAGAGGCAGGTGGATCTCTATG
				AGTGCGAGTCCAACCAGGCTTAAAACGTCCTGCCTGGACTAGGCTGGCTTCAAACTTGCA
Region	Analysis	Type	Length (bp)	Sequence (bp)
ENSMUSR00000094320	Ensembl Regulatory Build	RegulatoryFeature	798	AAGAAATCTAGAATACTGGGTCATTGGGAAGGAGTCATAAAAAGGGGAGACTGGCTTAGG
				AAGGTGGCCCCCCGCGGCAGCCAGGCAGACGGAGCAGGGATACCATGCCATCCAGGAGTG
				AGTGGCGAGCGCCCCTCTCCTGGGCGTGGAAGGGAGTGGCTGAGCCTCTGGAGTCGAGCC
				CTAGAGGAGCAGCTAGAAGTAGGGGAGAGGCAGTCTTCAAAACTCAAATGAAAAAACCGA
				ATCGGTAAGGATGAGGAAGCCCCCACGTGGGTGCCACGCGCGTGGGGAGGAGCTTGCGCT
				TCTTGGGGGGGTAAGAGGACCCCACGGAACTGAACGCTGACAGGCTGTAACCCCAAGGTC
				CCAGTTCCTCCTACCGGAGGCTGGGGAAAACCCAGCGTCCGGTCGCCACGCCCTCCTCCC
				TTCCCTTTCCTTCCCGTGCCCGGGAGGAGGGGAGACAGAGATCGCGCGCGGAGCCTGGGG
				CGAGACGAGGCAGGTCCGGATCCCGCCCTCCCTAGGCTGTTAGTCTCCCGCCCTCCTCAC
				CCCAGTAGTGGGCGGGGAAACTCACGGCCCCGCCCTGTAGGCGCCCACGCGGGACCCAAG
				CGTCGTGTGTGACCGGGGAACTTTAGGTGTCAGTAGCTTCTCCAGGTTTCACCTTCCTAA
				CCCCAGAGGTGGACTTAAGGATTATTTGCACATTGCTGGACCCAATTGTGGCTCAGGCCT
				AATGAC
Region	Analysis	Type	Length (bp)	Sequence (bp)
craMmus6181	cisRED atomic motifs	craMmus6181	7:26471991-26471998	8	CTTCAAAA
craMmus6148	cisRED atomic motifs	craMmus6148	7:26471718-26471723	6	TTTTCT
craMmus6137	cisRED atomic motifs	craMmus6137	7:26470973-26470978	6	TTTTCT
craMmus6121	cisRED atomic motifs	craMmus6121	7:26470605-26470610	6	AAGAAA

## Sheet: SMAD-2
Region	Analysis	Type	Length (bp)	Sequence (bp)
ENSMUSR00000211920	Ensembl Regulatory Build	RegulatoryFeature	373	CCCTCCCCAACCCGCTCCCTTTACTCCTAGTGTCTCTAAGACACACTGGAACAGCGGATG
				CTCGGGGAACCCATCTGGGTGAGGACCTTGTCAAGCCACTGCAAGGGTCCATTCAGGTGT
				AGCTCAATCCAGCAGGGGGTGCTGGTCACTGTCTGTCTCCTGGAAGAAGAGGGAAGAGGT
				GAGAGATTAAAATGTTGAGGACACACACAAGTTGAGTTACCACACTGCTTTCTGCTACCC
				CGAGACAGAGATCTCTCTTTGTGCTAGATAGGTAAATAGTGCCTAGAGGTGGTACTAGCA
				AATGTGGCTGAACCAGACCAGTCCTCCTGGGAGGGCTTTGTGT
Region	Analysis	Type	Length (bp)	Sequence (bp)
ENSMUSR00000211921	Ensembl Regulatory Build	RegulatoryFeature	376	AAGGTTGGGGCTTGGTTGGGTGTTTGTTTTTAGTGACAGATGAGCTGGGGAGACAACTCA
				GCAGTTAACAGCACTGAACTGCTCATGCAGAGGACATAGATTTGGTTCCCAGGACCCATA
				CCAGGTGGCTCACATCCACCTGTACCACCAGCTCCCTAGGATCTGGTGCCCTCTTCTGGC
				CTCTGCAGGCACTGCATGCACATGATGACCATACCAACTAACAGATACAACACACAAGCA
				CACACACTCACACACACACACACACACACACACATTTATTTTTAATGAATGAGTTGAACT
				TTTGAAAGCTAGGGTCCTGCTGGTTATCACAGCCAGCACTCTCTGA
Region	Analysis	Type	Length (bp)	Sequence (bp)
ENSMUSR00000211922	Ensembl Regulatory Build	RegulatoryFeature	364	CAGGGCAGAGAGGCACAAGAAAGACCCTTCAGTTCCGAGAAGGATGGGCAGAGCGAGCCA
				CCAGCATCCTGGGACAAAGGTGCATACACCCAGCTGACTGTGTGCCTACGCTGTGAAGTA
				ACTGAAATGCAAGGCAAGGCAAGGTTGCCACTTCTACCTCCAACTGGTCCCAACTGGTCT
				TAATTAGCTTCAGCTTGGTGACAGAAACAGATAGGGAAGCAGCCAACTGTCTGAACTGTA
				GAATTTACTGTAGTGAAGATACTTTACTGTGTGCGTGTATTTGTGTGGGTGTGGGTGTGT
				GCATGTTTATAGGTCAGAGGACAGCTTTCCATCT
Region	Analysis	Type	Length (bp)	Sequence (bp)
ENSMUSR00000211923	Ensembl Regulatory Build	RegulatoryFeature	475	CGTTCGTTTCAATGCAGGCGCATGTGTGTGCAGGTCATCTGAGATGGTCTTTTGGTGTTT
				GTTGCAGCCTGTGCCTGTGACTTTGCAGGGACAGCTCTAATTTTACCGGGGTTACGGATA
				AACACTGCATCTGTCTGCAGGTAGACTCAAGTTATCTGAACTCAGGGCCACACCTATAAT
				CCCAACACCAAGGAAGCCTTGACAAAAGGCCAAGGTGAACTTGAGGCCTGCCTGGGCTAT
				CTAGCAAGATCTGGTCTCAGAAAAGCAAAAGCACTTGGTACCAGCACCCCTGAAGGAACA
				TACTGGTTCCAGACAGGGTAGCCTGTAACGGAGCAGTTCTGGGGGGAGCAGCTCTTGCCT
				GCATGAACACCACCAAGGGATGAGCGAGAGCTTGTTTTCCAGAGTTGAGCCGGGTCCCCC
				TCTGACTGCCCTG
Region	Analysis	Type	Length (bp)	Sequence (bp)
ENSMUSR00000211924	Ensembl Regulatory Build	RegulatoryFeature	556	TCCCTGGGGACACATGAGTACCTCAGTACCCACTTCCACCTGCCCTCTGGGGGCTACGCT
				GGCCTCCTCTGTACAGCCATCCTCCCCAGCGCTCTGTGGTCTCTTCTCCCAACACTCAAA
				GCTTGTTTTCTTTAATTAGCTCACTGTGGCAGGAGAAAAATTCTGCCCCACCCTCGAAAT
				GAGCGGCTGAGGCCTCAAATGTACTCTGTGGTCTGCCTCTGGGCTACCAGGCCTGAGCCA
				GGCAGAAAGAGGCCTGCTTGGGAGGCCAGGCAGGAAGAAACCCCCCCGCTACTCACTCTG
				GCCGCTCCCTCCCCACAGCTGACGCTGGCCCTGCAACCACAGGGCTGTTCCCTTCCTGAG
				GCCCCAAAACCTGCCATTGTGGCTCGGGCCAGGGGACAAGGCCAAACCCATCAGCTTTCT
				CTCTCCCTCCTCCTTCTTCCTTCCTTCCTGACCTGATCAGGGGAAGCCAGGCAGTCCTAG
				CACTGCCTCACCTCCCGGGTGCTGCAAC
Region	Analysis	Type	Length (bp)	Sequence (bp)
ENSMUSR00000211925	Ensembl Regulatory Build	RegulatoryFeature	345	GGAAGAGAACCTGCACTAGGCCAGGACAGAGGTTCACAGAGATGTCCAGGCTACCCACAG
				GATTAGGAGGATGTGTGAACCCAATCAACTTTATACTTAGGGGCCCATGGTGACCCTGAC
				CCTACGTGTTCAGAACAACACCTCTTCTCTTTATCCCTCCAGACTAAAGATGAGAGTGGC
				CTCCCACTGAGCTCTGGGTCACCTTGTCTTCCCACATTCTCAGCTCTGGTATCACCTGTG
				TAGCCAAGGTCCCGTATTAAATTCCATTTGTGGTAAGTACAGCATGCAGGTCCACATCCC
				TAGTAAGACTCTGAA
Region	Analysis	Type	Length (bp)	Sequence (bp)
ENSMUSR00000211926	Ensembl Regulatory Build	RegulatoryFeature	807	TCAGTACCCCTCAGTAGGTGTGTCCCTGGTCACTTGCCCCACCCACTCCCTCTCCAGGGC
				ACTGTGAAGACATTATGTAAGGGGCCAGTGTATGGCAACCATAGTGCATGCTGACTTACT
				TGTGCCCTAGCCCACCCCTGCCCTTCCAAGATTGAAGACAAAGACCACCCAGTCAGATGG
				GGATCTGGCTTGTTCCAGTTCCCTATCACAATGATGATCATAAAGAAAGAAAAGAATTAC
				ACCTTCGAAAAATGCAACGCAGGCAGGGTGGTCCCCAGGACAGCAGCCAAGGAGAGAAGT
				GGGGCTTTAGTTTTCCAGAGCGTTTCTATCCAAGCCTGGGCTCCCAGCTTGCTTCTTTAG
				AGCAGCCCAAAAGCAGCAACCCCCAGCCCCACATAGACACTTTTTAAAAAGTCACTTTTC
				CAGAGAAAGCTGCTAGAGGCACTGTTCGTACTAGGAGACTCTGCCGGTTCAAGTGTGGGG
				ACCCTCCCTTCCAGGCTCACTGGACAATCTCTGTTAGAGAAAAGTCACCCTGACAAAGGT
				CAGAGGTAAGCCCCTGTCTTTGCCAGGAAGCTGCACCCGTCTTGCAGAACACAGCCACTC
				CCTCCAGTGGGACAGAGAGCAAGGGTGCCCTCCCCTTCATTGGGAGACAACATCTGAAAA
				TAGTCTTCCTATTAGTGGCCCGCAAAGCAGCAAGCCCCTGATGTCTCCTCTGCTCTGCTA
				CCATCTCTCCCAAAC
Region	Analysis	Type	Length (bp)	Sequence (bp)
ENSMUSR00000045489	Ensembl Regulatory Build	RegulatoryFeature	398	CCTAGGAGCACGGGATGGGGCTCCCACAACCCCTAGAGGCCAACCCAAACTGAGTGAGGA
				AGCCAGAAAACCAAGCCTGGGGCACAGCTATACACAGCAGGCTTTCCTCCTGCCAACAGA
				GGTGATCACTGGGAATAAGTGGATGCGTGCATGGCCTCTCCCTCCACCTTGAGCTGTTGG
				GCTTGATTCTTCTCCACCCCACCCCACCCATGAGCTGCTAAATTGGCTGGAGCTCTCAAT
				CAGTAAGGCAAGAGCTCTGTATCACAAGCTGCAAAGGGTGGCTTGCTCAGCTGGGTTCAG
				GCAGAGCTGGCCTCAGAGCTGGCCTCAGAGCATGCAATCTCAAAGCACAGACCATAAACA
				TA
Region	Analysis	Type	Length (bp)	Sequence (bp)
ENSMUSR00000211927	Ensembl Regulatory Build	RegulatoryFeature	449	TTGAATGCAAGTGCAAGAATTTGACCTTGAAGACAGAGGAAATTTTAAAGCCCTACTACG
				CCTTCAATTTACTGACAGGAAGACCAGGGGTTGAAGTGACTCACTCAGGGTCACAAAGCT
				GCCACACAAGAGCCCAATCTCTAAGTCTCTGTCCTGAATATCACAAGGGAGGAGGGTGGC
				AGAAGAGTGTAGAAGGAACAGGTGAGCTGGTTGTGCACTTACTGGATGCCTTTAGAGGTC
				ACCCTCCAGCTACCTAATGGAAAGACTTCATCTCCTTCACTTAAGATGCCTGAAGGCAAA
				AGGCAGTGAGCTTTTGAAATACTGCTGTCACCACTGGGAGTCCTCAGCCGCGGTGGCCCT
				GTGGCTGGCCGAGGTTCCTCAGAAAAGCCATTAGCAGAATGGGCCTAAGCCAG
Region	Analysis	Type	Length (bp)	Sequence (bp)
ENSMUSR00000045492	Ensembl Regulatory Build	RegulatoryFeature	704	TATCTTCACGGGTATGCTTTCAGGAGAGGGCACAGGGCATGTCGGAGACCAGTGGGACAC
				AGCTGGCTTGGAACACAGATGACTCTGAAGCTGGAATCCTTAGGAATCTCTAGGCAACTC
				CTTCCCTGAGGAAGGAAGCACTGGGTGTGGTACCTCTCCCCGCAGCGAGGGAAAGGCAGG
				TGTTATCTTCATAGTAGGAAAAAGAGAAGCTAAGCCACAGCTGAAGACAGATATCTGAAC
				TGCCTTAGGGGACCTTTGGGTGTGGCTTTGGGTCACAAAAGGCATAGCCTTTGGGCACAG
				TACTCAAAGAATTCTCTCTGGTTTGCCCTTCTGTCTCCTTAACGTCCAACTAAAGCAGAC
				GATCTGCTCAGGGTGCCATCAGCTGCCTGCTAGGCACTCTGAGCACAGTTACAAATATAT
				TTGCATCTCCCTCTTCACAACAACAACAGGGGATGGGACCAAGTACAGGAGTCCTTTCCC
				ATGTTGTCCACACCTGCACGAGCCTGGAGCCTCACTCCAAGACACTCGGAGTCAACAGCT
				ATTAATTAAGAAGTACCTTGTGCCACAATAAGCACCCTAGTAGGTCCAGGAAGCCTGCTG
				ACAACCCACTATCTCTGCCATTGACTTCGTGTAGCACGACAGGC
Region	Analysis	Type	Length (bp)	Sequence (bp)
ENSMUSR00000153417	Ensembl Regulatory Build	RegulatoryFeature	265	GCTCTACAGGAATGCAGGGCCGATGGGAGGCCAGCCCTGGGGTGTTTTGTTATCTGCCTG
				GAGCTGCCTGCTCCATTCTAGGCACCCGCATACTCTGGATTAAAAAGATCGCAAATCAGC
				AGGGGTGGGGTGGAAAGAGGGAAAGCCCCTACTTTCTGCCACTTGTTTCTCCCGCTTCAA
				AGTCGGTGCTCTGCTCTCCAACTAAGTGCGTGCGTGCATGCGTGCACAGGGGGCGGGAGG
Region	Analysis	Type	Length (bp)	Sequence (bp)
ENSMUSR00000153418	Ensembl Regulatory Build	RegulatoryFeature	2.152	ACTCAGTAAAAATGCTAATCCCAAAGCAAAGAAAGAGCGAAGAAGGAATCTGTCAATCAA
				CGGGCTCCCGCTCCTCACCCACAGCTGTACCGACTGCATTCCTGTAGACGAGGAAAAGAA
				GTGGGGGAACAGAGCTGAAGAAAAGAAAGGGACACACGCCACCACCTCCACGAGCGCGGG
				GCGGGAGGCGGCGGAGGAGGAGGGGCTCGGCCGGCAGAGCCGAACAAAGCGGGGCCTCCA
				CTTGGAGCCCGAAGCCCCGAGAGTTGGGGGGCCAAGCTCAGAAACACCCCTGCTGCCCGG
				AAGCAGCTGGCGACCCTTGAGGTCTAGAAGCCAAAATGCTGCACGGAAGCCAGGTCTCTG
				AGGCTAGGCAAATCCGAAGGTTTTGTTTGGGGTCCCTCCACCCACTCCCCGTCCCCTACA
				GGCGCGCGCACACACGCGCACACGCCCTCCCTCTCCACCCGGGCCGCGCTAGGGGGCTGG
				GCCAGTGCGCCCCCAGCCGCTCTGGGACCCCACCTGGGGATGGTAATGCACTTGGTGTTC
				ACGTTCTGCGTGGTGATGGCCTTCTCCAGCTCGTCCAACTGCCCCGTCTTCTTGAGCTTC
				TTCACCAAGCTCTTGACCGCCTTCTCGCACCACTTCTCCTCCTGCCCGTTCTGCTCGCCC
				TTCTTCCAACCCAGCAGGCGCTTCACGATCGGGGGGGTGAAGGGCAGGATGGACGACATG
				GCTGGCACCGAAGGGTCACCGGCGCCCCCGGCGGGGCTGGGCGCACTGGGGACGCCGGGG
				GCGCTCAGAGGCAGCTCGGCCCGCGCCTCGCCCGAACTTCGCTTTTAACTCTGGAGAACT
				TGCCCGGGCGTCCGGGCCAGGACTGCGGCGCTGCAGCTGCGGGGATCGGGAGCACGGCGG
				CGCCCGAGCTGCTCCACGCGGACCGACGGACTGACGGGCAGGCCCCGGACGCGCGGGGCG
				GAGGCGGCGGCCGCGAGACTCCAAGTGGCAGTAGAAAGTTTGGGTTTCCGCACGGGGTAG
				CTGTTTGGGTGCCGCCTCCGGGAAGGAAAGTCCAACCCCCAGCCAAACTTTGCTGGCCTG
				GATGGCTTTGGTGCGCAGATCCCTCCGCCTCTGCAGCGCTGCTCCTCCTCCTCCTCCTCC
				TCTGCGATCGCCGCCTTGCAGGGCCAGCCAGGGCCGAGCAGCCGCGCTACCCGCTCCTCT
				CCCGCCCGCTCCCAAGTCTACGTTTCACGCAGCTCCGCGTGCAGCCTCCTTCCCAGCGCA
				GTCGCCGCCCCCTCGCTGCCGGGGCTCCCCGCTCCTCCCCCGCGCCCTGCTCCGGGGAGG
				ACCCGCGGCCTTCCCCGCCCAGCGCCGCCAAGCGCGCCCACGTGGGCCACCGGGTAGGGC
				GGCCGCCAGCTCTGCCAAGTGCCGAGGGACCGGACTCCTGGGGACTCGCCGCCCCACAGA
				CTCTCAGATACCGTTGCAGGAACTAGAGAGGATTAGACTCACAGGGAACAGGCACTGTCC
				GTCAAGGGCTGGCTGCACTCCGGAGAGGACTCGGGCGCGGTGAGGGGTTCAGAAAAGCTC
				CGGGCCCAGGAAGTTGGGGCACGCTGATCTCGCTCAGTGGCCAGAGCTGCTTTAGGTGGT
				TTTTTGTTTTGTTTTTGTTTTCCTGCTGGGTGAGATCAGAACGGCCGACTGCCTGAGACT
				GCGGAGGAGGGAGTTGGAAAAGGGGAGAGGGAGACTTAAAAGGAGTTAAGAGACCTCAGT
				GACAACTTGAACAATAGCTGGAGCCAGGGGTCCCTTGGGCCCAGTGAACCAAGCTTTTTG
				CAGAAAACGGGCCTCAAAGACATCTGTTGCGTTCCTGAAGGAATGAATGGGGGTGCTTTA
				GGATTTTTCTTTGGAGGAGGGGAGAGAATTAACATTTCAGGGTGTTACTGAAGTTCCGAA
				ATTCGACACCAAACAAGTAAGAGAGCTTTTGTTTACAAAG
Region	Analysis	Type	Length (bp)	Sequence (bp)
ENSMUSR00000153419	Ensembl Regulatory Build	RegulatoryFeature	599	GCAAGCCGGAGAGGACTCGAGAAGTTTATTCAAAGTTAGCCTAGGTGGGAAGCCAAGAGA
				ACCTGACTTTGAGTAGCCCTAGGGGCTTTACTGCAGACTAGACGAATTCAGGGCTGGTTG
				CCCACGGTCCCTCCACGGATTTGGGGCGTTACATTAGACCCTCTGCTCCTTTATCCTGTT
				TCAGCCTCCCTATCAGGCTAGCCCAGATGCTTAGAGTGTGCTTGGTTTTGCGCACGCGCG
				AACACACACACACCTATTTCTCTCCCGTGGTGAGAAACAAGTTATTTGCAAACCAAGATC
				CGGTGCGCTTTACGAAGCCCTATGAAGTGTGGCTCGTCCCACAGAGTCAGCCCTGAAGCT
				TCAGGGGCCCCCTGCTCTGTCCTCGAGGCTGCCCCACCACCAACCGCCAGCGGCAGCTTG
				TCAGGGGTTGTGGTTTCCCTCCTTCCACCTCCCTGGTAAGTCCTGAAAGGAAGACCCCTG
				AGGCTCAGTAGACCTCAGCAAGCCGGTTCCTGCAAACCAGTTAGATGGTGGCTGCAGCCT
				CCCTT

## Sheet: TGFbR2
Region	Analysis	Type	Length (bp)	Sequence (bp)
ENSMUSR00000213979	Ensembl Regulatory Build	RegulatoryFeature	380	CGATGCTATTCCTTGGTCTTTTTCTTGAATAAAGAAAAGAAATGACATAAACAAAACAAG
				CCACAGTAACATGACACCATATTCCAGTTTCTGATGATGACCCGGAAGTGAAGTCACTTT
				TGAACCCTAGAAATCCCACTAGTGGACCAGCATTCTGTAAATTCCCCGCTAGAGGGCGGT
				GAACAACAGCTACTGGGTTAGCACTGGCAATCCAAAAGAAGCAAGTGGGCTTGGGGGTTT
				CCATGGTGTTCGAAGCCACAGAACACATAGATTTTTGTCCTACCCCCAATTTGACCATGT
				TGACCAAACAGAACAAAAGGCCCCCTTGGTGGTTCTCCAATCATGCTCCT
Region	Analysis	Type	Length (bp)	Sequence (bp)
ENSMUSR00000213980	Ensembl Regulatory Build	RegulatoryFeature	322	TGGTGTCCTTGGTGAAGCAAAAGCAGAAAACAACCAACAACTAATGATAGGGATTAGCTC
				CCCTGTTAAACCTAAGCCCTGAGTGGCAGCACCAGGAGGTCCTGGTAGTGAGAGAAATGG
				GCCGAACTAGATCTGCAACAAGTTGCAACCTGCCAGGGCTGGAGTCAGCCGGGCCTAGCC
				TCTGCAAACGCAAATCCCTGGCCCCAAGATAAAAGACTGTTTAAAACAGGGAAGGCTTGC
				CAAGGTATCAAGTGATTCTTGTTAAGCTCCATTTCAATGACAGACACATAATGCAGAG
Region	Analysis	Type	Length (bp)	Sequence (bp)
ENSMUSR00000009624	Ensembl Regulatory Build	RegulatoryFeature	273	GTCGTCCCGGGGCAGCCCTGGAGACCAGCCTCTGACTGACAGATCCTGCTTGCCCTGGAG
				CAGCTAACGAGGCTCAATGAACTCGGGAATCACACAAAAATCACTGCTTGCTGTGCTCGG
				AGCTGAGAGAGGACAGAGGAGGGGGCGCTTGGCTCACCTGACATGTTCAAAGCAGGTTTC
				CTTACGAGGCCCAAGGAAGGTCTTTAAAGATGAGAAAAATTAGTCAGATAGGTGATCCAG
				AGAGAGGTT
Region	Analysis	Type	Length (bp)	Sequence (bp)
ENSMUSR00000009583	Ensembl Regulatory Build	RegulatoryFeature	798	ACTGTCAATCGCTGCCCTGGGGGCTGGAGGAGGAGCGGGGAGCCCCAGTGAACCCCCAGG
				GTCGCGCCCTGGCCACTCACTCACCCGACTTGGGAACGTGCGGCGGGATCGTGCTGGCGA
				TGCGCGTCCACAGGACGATATGCAGCGGCCACAGGCCCCGGAGCAGCCCCCGACCCATGG
				CAGCCCCCGTCGCTCGTCATAGACCGGCCCCTGGTGCGCCACGAACCGAGCCTCGGGGAC
				CCCGGGCTGCGCCTTTACTCCTCGCCCTCTCAGGATGCGGGCCAGATGTGGCCGGCGATC
				CCCGGAGCTCGGAGGCCCGGAGGAGGCCCCCGGCGGCCGAGGAGAGCTGAGCAGGAGGCT
				GGGGCTCCGTCCCCCAGGCGAGCGTGTGCGCGCGCGGGGGGTGTCGTCGGTCGGTGCGCG
				CGAGTGACTCACTCATCAACTTTACCCGGGCGCCGAGAGGGAAACAGGAAACTCCTCGCC
				AACAGCTGGGCAGGACCTCTCGCCGCCGGAGAGCCTTCCAGCTCCGGCCCTCTCCTCCAG
				CTTCCAGCCCTCGCCTTCCTCCGGCCGCCAATCAAGGCCGCTGGATTGGACCTTGCCTGG
				ACTCTACAAACTTTTAGCTGCCCACTCCCAGCGCTCCCACGCAACCCCCACCCCGCCAAG
				TCTGGGCTCCAAGTTCAAACTCAGAAGTGACTAAGCGCACTTTTCGCAAAACAAGCTCGA
				AAGTGG
Region	Analysis	Type	Length (bp)	Sequence (bp)
craMmus155286	cisRED atomic motifs	craMmus155286	9:116084385-116084395	11	CGGTCGGTGCG
craMmus155266	cisRED atomic motifs	craMmus155266	9:116084399-116084411	13	GAGTGACTCACTC
craMmus155252	cisRED atomic motifs	craMmus155252	9:116084442-116084462	21	CAGGAAACTCCTCGCCAACAG
craMmus155206	cisRED atomic motifs	craMmus155206	9:116084466-116084478	13	GGCAGGACCTCTC
craMmus155161	cisRED atomic motifs	craMmus155161	9:116084843-116084853	11	AATAAAATAAA
craMmus155128	cisRED atomic motifs	craMmus155128	9:116085181-116085188	8	AAATTAAA
craMmus155115	cisRED atomic motifs	craMmus155115	9:116085411-116085416	6	AGAAAA
craMmus155098	cisRED atomic motifs	craMmus155098	9:116085415-116085422	8	AATACTTG
craMmus155073	cisRED atomic motifs	craMmus155073	9:116085750-116085755	6	TTTTAA
craMmus155063	cisRED atomic motifs	craMmus155063	9:116086187-116086192	6	AAATTT
craMmus155047	cisRED atomic motifs	craMmus155047	9:116086194-116086201	8	TTAAAATT

## Sheet: Tfip11 
Region	Analysis	Type	Length (bp)	Sequence (bp)
ENSMUSR00000244236	Ensembl Regulatory Build	RegulatoryFeature	430	GAGACTGAAGAGTGTGCCTTGCTGTCTCTCTTGCAGGCATGTGCCTGGGAGAGCTTGTCA
				TCAACCCCCACCAGCAGCACATGGACGCCTTCTACTGGGTGATGGACTGGGAGGGGATGA
				TCTCCGTCTCCAGCCTGGTGGGGCTGCTGGAGAAGCATTTCTTCCCCAAGTGGCTCCAGG
				TGAGCAGTGTGGTCCAGGAGGGTCCCCAGTGCCCTCTGCTGTCCAGTCACAGAATTGCCT
				CAGCTCAGCTCCTCAGAGAACCTGTTGGGGATGTGGAGATCAAGGCTTTAGCACATTTAG
				GCCACAGGCTGGCTCCAGATTCTCCTGGTAACTGCTAGAAGCCGCAGCTTCATGTGCCCT
				GTAGTGTGGGATGCTGGGAGGAGCAACACTGAAC
Region	Analysis	Type	Length (bp)	Sequence (bp)
ENSMUSR00000066033	Ensembl Regulatory Build	RegulatoryFeature	538	AACAATAAAACTGCTTCCTGGAGAGAACTCGACATGGGGTCGCGAGGACATTTTAATCTC
				TCAGTGTCCTCGTGACGCTGGTAACGCCAAGTAAGACTCCAGTGCCTGGCGACGGCTCGC
				CCTGGAACGAGACGGCCACTCAGCCTCAGTTCCGATGGGAACCAGAAGCAGCGCGAGGCG
				GGATCACCGGCCCTTCCGGGTTGCAGACACGCCCCCTCCGGCGTGAAGTCGCTGCCGGGG
				CAACAGCGCGCCACTTCCGCCTCTGAGCGATGACGTATTTCCGATGCGCCGGTAAAGGCC
				ACATCCGGGTTTGGGCTGGCGGGACCCTCGCAGATTCGGGGACGCTGGGCGAAGGCTGTG
				TGGCTCTCGCGGATGCTGAGCGAGGTGAGCAGGCGGCGGGGTGGCGTCCCGGGAGCGCGG
				GCTGAGGCTCCGAGGCTCCGTGACGACGGCTTTACGGTTTCCCTGCGCTCCGGGCCCGCT
				GCTGACATTG
Region	Analysis	Type	Length (bp)	Sequence (bp)
ENSMUSR00000066028	Ensembl Regulatory Build	RegulatoryFeature	508	GAGCCTCACTAACAAATCCTCCTGCATGTTTTTTGGTTAGGTTTTATTGCTGTATTGTAA
				AGACCATACCCAAGAGCAATTTGGGAAGGAAACTGATTTATTTGCTTTACAGATTACAGT
				CCAAAGACATTTTTAAAAAGAACTGAAGTAGAAGCCACGGAGGGAACGCTGCTTATTGGC
				TTGCTCCCTGTGCTTACAGCACCCAGGACCACAGGGGGAGGCCCCACCCACAATGGGCTG
				GGCCGTCCCACATCAATCATGAATCAAGCAAACGACACCAGTCTTGCCTACAGGCCATCC
				GATGGAAGCACCGAGTCCTTTTCCTAGATATCTCTAGTGTGTATCAAGCTGACAGGGGAA
				AACAAAAATAAGTCCAGCCAACAACAAAACCCACCAGGACCCAGCCTTTTAGGGTATTAG
				AGAAAACAAATTAGTTTCAGAACCAGAGATGGCACCAGACTATGTA
Region	Analysis	Type	Length (bp)	Sequence (bp)
ENSMUSR00000064642	Ensembl Regulatory Build	RegulatoryFeature	233	GGGGGAGCTGTTAGTCACCGCGGAGCCGTTTTCACGCTGTCAGTCACTGGTGTCACATAG
				TGAGGATGTTACTGTGCAATGCACACAGTGTCGGGTCGGGACCTTTGAATGTGATAACCA
				CACTCACAGGTGTTCATAGAGGCGCGATTTAGACTCAGGCTGGGGTGTTAAGTGTTAATG
				ATTTTCACAATCATTTTGAAGGATTCACTTCGCAG
Não tem cis-regulatory element descrito

## Sheet: Twist-1
Region	Analysis	Type	Length (bp)	Sequence (bp)
ENSMUSR00000215173	Ensembl Regulatory Build	RegulatoryFeature	560	AAATCTGCGGGCGGAGGCGGCGGCGGCGGCGCGGGCGGAGGTGGTGGCGGCGGCGGCGGC
				AGCAGCAGCGGGGGCGGGAGCCCGCAGTCGTACGAGGAGCTGCAGACCCAGCGGGTCATG
				GCTAACGTGCGGGAGCGCCAGCGCACGCAGTCGCTGAACGAGGCGTTCGCCGCCCTGCGC
				AAGATCATCCCCACGCTGCCCTCGGACAAGCTGAGCAAGATTCAGACCCTCAAACTGGCG
				GCCAGGTACATCGACTTCCTGTACCAGGTCCTGCAGAGCGACGAGCTGGACTCCAAGATG
				GCAAGCTGCAGCTATGTGGCCCACGAGCGGCTCAGCTACGCCTTCTCCGTCTGGAGGATG
				GAGGGGGCCTGGTCCATGTCCGCGTCCCACTAGCAGCGGAGCTCCCCACCCCCTCTGCAG
				GCCGGAGACCTAGGTAAGGACCGGCTCCAGGGATCGATCGGGCCAGGCCGCGGGTCCCCT
				GTTCACCTCGCCACCGTGCTGGGTATCCCCCC
Region	Analysis	Type	Length (bp)	Sequence (bp)
ENSMUSR00000068100	Ensembl Regulatory Build	RegulatoryFeature	465	CCGGCCAGTTGGCACACTGTGGTCATTGTCTCTGGATATCAGTAAAAACGGTGCAGGGTA
				AGCCCGGGGAGGGGGGGGGGGGGTCTCTACTCGGATGAAAGTACAGTCGGGTTTACTGGC
				CTCAGAAGAGAGCTTTCTCTACAAAGGCTGAGTCCTCGGACTAGCCTCAGGCATTCCACA
				CCCCAGAGTTTCCGGGACCCAGCTGAGAGCTTCAGCAGGACCCAGCCACGTGGCCTGCCC
				TGCGTCGCAGGGGCTCCGGCCTCCAGCTTCTCAGGAAGTCGGTGGCCGCGACCTTTGGTC
				CAACCCAGAAAGGGGCACTTGCTGAGCTGGCAGTTTCCCGGGGGATTGGCCAGGGGAGTG
				GGGATTGGGCGTTTAGCAAGGTCCTCAGCTTGGGAACAGGGCAGGAGTTCGAGACGCTCA
				CCT
Region	Analysis	Type	Length (bp)	Sequence (bp)
ENSMUSR00000067971	Ensembl Regulatory Build	RegulatoryFeature	1.042	ATTGGGTCACCGTAGCAGGAAAGGAGAGCCCAGACGTTTCTCCGGGAGGGGTGACACGGC
				AGGCCAGGGCGCAGATCCATAGCGCCCACGATGTGGCCACGTCTTGAGAACCGCCCTCGA
				CCACAGGGCCAGGCAGCCGCGGGGAATCCCTTGGGACTAGAGGTTTCCGACTAGAGGTTT
				CCTCTACCTGACCGTTAGATGGACTCGGTTGTTGAAACTTTTCTTGCCTCGCAGCCCGGG
				CCCGAGCCACCCCCAAAGGGCCCGGAGAACTCCGAGGGATCCCAGGCGGGATGGGACATC
				ACCCAGAGCGTCGAAGCCGCTTGCCACTACTGCTGTCACAGCCACTTGGGGAGGGGGAGA
				CTGCAACAGCGACCCAGACAGTCCCCTGTTTGCGGTGCTGTGCTCGGGTGCGGGGGCGCT
				GGGCGCGCTCTGGCGCGGAAGGAAATCGCCCCGCGTCCTCCCCGAAGCGGAGGGGGAGAG
				CTGGGGGGGGGAGAGGGAGGGGAGAGGCGGGCGCAGGGGCTGGCCGCTCGGGCCAGGTCG
				GTTTTGAATGGTTCGCAGGACGAATTGTTAGACCCCGAGCAAGGGGGGAGGGGGCGAGGG
				AGGGGGGCTGGAAAGAGGAAACTTTCCTATAAAACTTCGAAAAGTCCCTCCTCCCCACGT
				CAGGCCAATGACACCGCTGCCCCCAAACTTTCCGCCCGCACGGAGGTATAAGAGCCGCCA
				AGTCCACAGCCCGCGCCCAACTCTCAGACACCTCGCGGGCTCGCCAGCACCGGCACCGGC
				TGCGCCAGGCCGGAACGGGGCGCGCTTGCGGCCGTCGGGCGCCTTCTTTTTGGACCTCGG
				GGCCCTCCACACCGTCCCCTCCCCCGCCCGCCTCCCTCCCCGCCTCCAGCGCCCTCCCCG
				CGGAGGTCCCCCCACCCCCATCCCGCCTCCCTGCGTCCTCCGGGCCGCACCG
Region	Analysis	Type	Length (bp)	Sequence (bp)
craMmus260749	cisRED atomic motifs	craMmus260749	8	TTCTTTTT
craMmus260444	cisRED atomic motifs	craMmus260444	13	CGGTTTTGAATGG
craMmus260270	cisRED atomic motifs	craMmus260270	8	GAAACTTT
craMmus260181	cisRED atomic motifs	craMmus260181	8	GAAACTTT
craMmus260149	cisRED atomic motifs	craMmus260149	6	TTAATT

[truncated: 4 more sheets: SOX-9, Col4a1, Col1, Col2]
